# Supplementary material for: Sodium N-chloro-2-methyl­benzene­sulfonamidate sesquihydrate
Source: Acta Crystallogr Sect E Struct Rep Online. 2009 May 29;65(Pt 6):m700. doi: 10.1107/S1600536809019989 (PMC2969781; doi:10.1107/S1600536809019989)
Supplement: Supplementary file 1 [file e-65-0m700-sup1.cif]

##############################################################################
###                                                                        ###
###        Electronic paper (Acta Crystallographica Section E)             ###
###                                                                        ###
##############################################################################
#                                                                            #
# This CIF contains the data in a paper accepted for publication in Acta     #
# Crystallographica Section E. It conforms to the requirements of Notes      #
# for Authors for Section E, and has been peer reviewed under the auspices   #
# of the IUCr Commission on Journals.                                        #
#                                                                            #
# Full details of the Crystallographic Information File format               #
# are given in the paper "The Crystallographic Information File (CIF):       #
# a New Standard Archive File for Crystallography" by S. R. Hall, F. H.      #
# Allen and I. D. Brown [Acta Cryst. (1991), A47, 655-685].                  #
#                                                                            #
# The current version of the core CIF dictionary is obtainable from          #
# ftp://ftp.iucr.org/pub/cif_core.dic. The current version number is 2.4.    #
#                                                                            #
# Software is freely available for graphical display of the structure(s) in  #
# this CIF.  For information consult the CIF home page http://www.iucr.org/  #
# cif/home.html                                                              #
#                                                                            #
# This file may be used for bona fide research purposes within the           #
# scientific community so long as proper attribution is given to the journal # 
# article from which it was obtained.                                        #
#                                                                            #
##############################################################################
                                             
data_I
_audit_creation_method     SHELXL-97
_chemical_name_systematic
;
Sodium <i>N</i>-chloro-2-methylbenzenesulfonamidate sesquihydrate
;
_chemical_name_common     ?
_chemical_formula_moiety     'Na +, C7 H7 Cl1 N1 O2 S1 -, 1.5(H2 O1)'
_chemical_formula_sum     'C14 H20 Cl2 N2 Na2 O7 S2'
_chemical_formula_iupac     'Na +, C7 H7 Cl1 N1 O2 S1 -, 1.5H2 O1'
_chemical_formula_weight     509.32
_chemical_melting_point     ?
_symmetry_cell_setting     monoclinic
_symmetry_space_group_name_H-M     'C 2'
_symmetry_space_group_name_HALL     'C 2y'
loop_
    _symmetry_equiv_pos_as_xyz
    'x, y, z'
    '-x, y, -z'
    'x+1/2, y+1/2, z'
    '-x+1/2, y+1/2, -z'
_cell_length_a     11.0110(10)
_cell_length_b     6.6434(6)
_cell_length_c     14.4470(10)
_cell_angle_alpha     90
_cell_angle_beta     100.350(7)
_cell_angle_gamma     90
_cell_volume     1039.61(15)
_cell_formula_units_Z     2
_cell_measurement_reflns_used     3049
_cell_measurement_theta_min     2.6
_cell_measurement_theta_max     27.5
_cell_measurement_temperature     299(2)
_exptl_crystal_description     plate
_exptl_crystal_colour     colourless
_exptl_crystal_size_max     0.45
_exptl_crystal_size_mid     0.32
_exptl_crystal_size_min     0.08
_exptl_crystal_density_diffrn     1.627
_exptl_crystal_density_meas     ?
_exptl_crystal_density_method     'not measured'
_exptl_crystal_F_000     524
_exptl_absorpt_coefficient_mu     0.595
_exptl_absorpt_correction_type     multi-scan
_exptl_absorpt_process_details     '(CrysAlis RED; Oxford Diffraction, 2007)'
_exptl_absorpt_correction_T_min     0.776
_exptl_absorpt_correction_T_max     0.954
_exptl_special_details
;
Absorption correction: CrysAlis RED, Oxford Diffraction Ltd., 2007
Empirical absorption correction using spherical harmonics,
implemented in SCALE3 ABSPACK scaling algorithm.
;
_diffrn_ambient_temperature     299(2)
_diffrn_radiation_type     MoK\a
_diffrn_radiation_wavelength     0.71073
_diffrn_radiation_source     'fine-focus sealed tube'
_diffrn_radiation_monochromator     graphite
_diffrn_measurement_device_type
;
Oxford Diffraction Xcalibur diffractometer
with a Sapphire CCD detector
;
_diffrn_measurement_method
;
Rotation method data acquisition using \w and \f
;
_diffrn_detector_area_resol_mean     ?
_diffrn_reflns_number     3268
_diffrn_reflns_av_R_equivalents     0.018
_diffrn_reflns_av_sigmaI/netI     0.015
_diffrn_reflns_theta_min     2.9
_diffrn_reflns_theta_max     25.3
_diffrn_reflns_theta_full     25.3
_diffrn_measured_fraction_theta_max     0.989
_diffrn_measured_fraction_theta_full     0.989
_diffrn_reflns_limit_h_min     -13
_diffrn_reflns_limit_h_max     12
_diffrn_reflns_limit_k_min     -7
_diffrn_reflns_limit_k_max     8
_diffrn_reflns_limit_l_min     -16
_diffrn_reflns_limit_l_max     17
_diffrn_standards_number     ?
_diffrn_standards_interval_count     ?
_diffrn_standards_interval_time     ?
_diffrn_standards_decay_%     0
_refine_special_details
;
Refinement of <i>F</i>^2^ against ALL reflections. The weighted <i>R</i>-factor
<i>wR</i> and goodness of fit <i>S</i> are based on <i>F</i>^2^, conventional
<i>R</i>-factors <i>R</i> are based on <i>F</i>, with <i>F</i> set to zero for
negative <i>F</i>^2^. The threshold expression of <i>F</i>^2^ >
\s(<i>F</i>^2^) is used only for calculating <i>R</i>-factors(gt) <i>etc</i>.
and is not relevant to the choice of reflections for refinement.
<i>R</i>-factors based on <i>F</i>^2^ are statistically about twice as large
as those based on <i>F</i>, and <i>R</i>- factors based on ALL data will be
even larger.
;
_reflns_number_total     1657
_reflns_number_gt     1613
_reflns_threshold_expression     I>2\s(I)
_refine_ls_structure_factor_coef     Fsqd
_refine_ls_matrix_type     full
_refine_ls_R_factor_all     0.023
_refine_ls_R_factor_gt     0.023
_refine_ls_wR_factor_gt     0.060
_refine_ls_wR_factor_ref     0.061
_refine_ls_goodness_of_fit_ref     1.02
_refine_ls_restrained_S_all     1.02
_refine_ls_number_reflns     1657
_refine_ls_number_parameters     142
_refine_ls_number_restraints     1
_refine_ls_hydrogen_treatment     mixed
_refine_ls_weighting_scheme     calc
_refine_ls_weighting_details
          'calc w=1/[\s^2^(Fo^2^)+(0.041P)^2^+0.5427P] where P=(Fo^2^+2Fc^2^)/3'
_atom_sites_solution_hydrogens     geom
_atom_sites_solution_primary     direct
_atom_sites_solution_secondary     difmap
_refine_ls_shift/su_max     0.017
_refine_ls_shift/su_mean     0.003
_refine_diff_density_max     0.25
_refine_diff_density_min     -0.16
_refine_ls_extinction_method     none
_refine_ls_extinction_coef     ?
_refine_ls_abs_structure_details     'Flack (1983), 617 Friedel pairs'
_refine_ls_abs_structure_Flack     0.02(6)
loop_
    _atom_type_symbol
    _atom_type_description
    _atom_type_scat_dispersion_real
    _atom_type_scat_dispersion_imag
    _atom_type_scat_source
    'C' 'C' 0.0033 0.0016
                         'International Tables Vol C Tables 4.2.6.8 and 6.1.1.4'
    'H' 'H' 0.0000 0.0000
                         'International Tables Vol C Tables 4.2.6.8 and 6.1.1.4'
    'Cl' 'Cl' 0.1484 0.1585
                         'International Tables Vol C Tables 4.2.6.8 and 6.1.1.4'
    'N' 'N' 0.0061 0.0033
                         'International Tables Vol C Tables 4.2.6.8 and 6.1.1.4'
    'Na' 'Na' 0.0362 0.0249
                         'International Tables Vol C Tables 4.2.6.8 and 6.1.1.4'
    'O' 'O' 0.0106 0.0060
                         'International Tables Vol C Tables 4.2.6.8 and 6.1.1.4'
    'S' 'S' 0.1246 0.1234
                         'International Tables Vol C Tables 4.2.6.8 and 6.1.1.4'
_computing_data_collection
;
CrysAlis CCD (Oxford Diffraction, 2004)
;
_computing_cell_refinement
;
CrysAlis RED (Oxford Diffraction, 2007)
;
_computing_data_reduction
;
CrysAlis RED (Oxford Diffraction, 2007)
;
_computing_structure_solution     'SHELXS97 (Sheldrick, 2008)'
_computing_structure_refinement     'SHELXL97 (Sheldrick, 2008)'
_computing_molecular_graphics     'PLATON (Spek, 2009)'
_computing_publication_material     'SHELXL97 (Sheldrick, 2008)'
loop_
    _atom_site_type_symbol
    _atom_site_label
    _atom_site_fract_x
    _atom_site_fract_y
    _atom_site_fract_z
    _atom_site_U_iso_or_equiv
    _atom_site_adp_type
    _atom_site_calc_flag
    _atom_site_refinement_flags
    _atom_site_occupancy
    _atom_site_disorder_assembly
    _atom_site_disorder_group
    Cl Cl1 0.38269(5) 0.04628(9) 0.25363(4) 0.03904(16) Uani d . 1 . .
    S S1 0.36260(4) 0.41295(8) 0.33507(3) 0.02316(13) Uani d . 1 . .
    Na Na1 0.14461(8) 0.19582(15) 0.47389(6) 0.0333(2) Uani d . 1 . .
    O O1 0.24978(13) 0.3583(3) 0.36677(10) 0.0367(4) Uani d . 1 . .
    O O2 0.43766(13) 0.5621(3) 0.39333(10) 0.0320(4) Uani d . 1 . .
    O O3 0.29326(15) 0.3727(3) 0.59025(12) 0.0365(4) Uani d . 1 . .
    H H31 0.258(3) 0.402(5) 0.6345(18) 0.044 Uiso d . 1 . .
    H H32 0.354(3) 0.324(5) 0.615(2) 0.044 Uiso d . 1 . .
    O O4 0.0000 0.4675(4) 0.5000 0.0358(6) Uani d S 1 . .
    H H41 -0.015(3) 0.534(5) 0.4534(18) 0.043 Uiso d . 1 . .
    N N1 0.45553(16) 0.2319(3) 0.32989(12) 0.0286(4) Uani d . 1 . .
    C C1 0.31412(18) 0.5172(3) 0.22046(13) 0.0254(4) Uani d . 1 . .
    C C2 0.3987(2) 0.5799(4) 0.16471(15) 0.0310(5) Uani d . 1 . .
    C C3 0.3489(3) 0.6595(4) 0.07650(16) 0.0442(6) Uani d . 1 . .
    H H3 0.4026 0.7045 0.0380 0.053 Uiso calc R 1 . .
    C C4 0.2246(3) 0.6740(5) 0.04438(17) 0.0533(7) Uani d . 1 . .
    H H4 0.1954 0.7255 -0.0153 0.064 Uiso calc R 1 . .
    C C5 0.1428(3) 0.6125(5) 0.10021(19) 0.0503(7) Uani d . 1 . .
    H H5 0.0582 0.6233 0.0788 0.060 Uiso calc R 1 . .
    C C6 0.1876(2) 0.5343(4) 0.18857(16) 0.0367(5) Uani d . 1 . .
    H H6 0.1328 0.4930 0.2268 0.044 Uiso calc R 1 . .
    C C7 0.5365(2) 0.5657(5) 0.19499(17) 0.0410(6) Uani d . 1 . .
    H H7A 0.5600 0.4270 0.2040 0.049 Uiso calc R 1 . .
    H H7B 0.5610 0.6378 0.2529 0.049 Uiso calc R 1 . .
    H H7C 0.5763 0.6233 0.1473 0.049 Uiso calc R 1 . .
loop_
    _atom_site_aniso_label
    _atom_site_aniso_U_11
    _atom_site_aniso_U_22
    _atom_site_aniso_U_33
    _atom_site_aniso_U_12
    _atom_site_aniso_U_13
    _atom_site_aniso_U_23
    Cl1 0.0411(3) 0.0278(3) 0.0496(3) -0.0037(2) 0.0118(2) -0.0106(3)
    S1 0.0232(2) 0.0237(3) 0.0231(2) -0.0006(2) 0.00549(16) -0.0007(2)
    Na1 0.0316(5) 0.0327(5) 0.0374(4) -0.0053(4) 0.0114(4) -0.0002(4)
    O1 0.0316(8) 0.0456(12) 0.0360(8) -0.0025(7) 0.0143(6) 0.0047(7)
    O2 0.0343(8) 0.0302(10) 0.0305(7) -0.0028(7) 0.0034(6) -0.0084(6)
    O3 0.0270(8) 0.0421(12) 0.0396(8) 0.0008(7) 0.0040(6) -0.0010(7)
    O4 0.0457(14) 0.0257(14) 0.0342(11) 0.000 0.0025(10) 0.000
    N1 0.0262(9) 0.0240(11) 0.0342(9) -0.0005(7) 0.0016(7) -0.0019(7)
    C1 0.0296(10) 0.0206(12) 0.0250(9) -0.0003(9) 0.0024(7) -0.0009(8)
    C2 0.0383(12) 0.0250(14) 0.0306(10) -0.0045(9) 0.0091(8) -0.0017(9)
    C3 0.0646(17) 0.0364(17) 0.0332(11) -0.0040(13) 0.0132(11) 0.0056(11)
    C4 0.076(2) 0.0450(18) 0.0334(12) 0.0053(15) -0.0048(13) 0.0079(12)
    C5 0.0449(15) 0.0508(18) 0.0478(14) 0.0069(12) -0.0115(11) -0.0001(12)
    C6 0.0319(11) 0.0337(14) 0.0432(11) 0.0019(10) 0.0033(9) 0.0007(11)
    C7 0.0357(12) 0.0449(17) 0.0457(12) -0.0071(11) 0.0163(10) 0.0029(12)
_geom_special_details
;
All e.s.d.'s (except the e.s.d. in the dihedral angle between two l.s. planes)
are estimated using the full covariance matrix. The cell e.s.d.'s are taken
into account individually in the estimation of e.s.d.'s in distances, angles
and torsion angles; correlations between e.s.d.'s in cell parameters are only
used when they are defined by crystal symmetry. An approximate (isotropic)
treatment of cell e.s.d.'s is used for estimating e.s.d.'s involving l.s.
planes.
;
loop_
    _geom_bond_atom_site_label_1
    _geom_bond_atom_site_label_2
    _geom_bond_site_symmetry_2
    _geom_bond_distance
    _geom_bond_publ_flag
    Cl1 N1 . 1.7491(19) ?
    S1 O1 . 1.4454(15) ?
    S1 O2 . 1.4571(16) ?
    S1 N1 . 1.5898(19) ?
    S1 C1 . 1.785(2) ?
    S1 Na1 4_556 3.3517(10) ?
    Na1 O1 . 2.3549(17) ?
    Na1 O3 . 2.4283(18) ?
    Na1 O2 4_546 2.4319(16) ?
    Na1 O4 . 2.480(2) ?
    Na1 O3 4_546 2.483(2) ?
    Na1 O2 3_445 2.5266(16) ?
    Na1 S1 4_546 3.3517(10) ?
    Na1 Na1 2_556 3.4021(16) ?
    Na1 Na1 4_556 4.0447(10) ?
    Na1 Na1 4_546 4.0447(10) ?
    O2 Na1 4_556 2.4319(16) ?
    O2 Na1 3 2.5266(16) ?
    O3 Na1 4_556 2.483(2) ?
    O3 H31 . 0.83(3) ?
    O3 H32 . 0.77(3) ?
    O4 Na1 2_556 2.480(2) ?
    O4 H41 . 0.80(3) ?
    C1 C6 . 1.391(3) ?
    C1 C2 . 1.399(3) ?
    C2 C3 . 1.397(3) ?
    C2 C7 . 1.505(3) ?
    C3 C4 . 1.367(4) ?
    C3 H3 . 0.9300 ?
    C4 C5 . 1.375(4) ?
    C4 H4 . 0.9300 ?
    C5 C6 . 1.384(4) ?
    C5 H5 . 0.9300 ?
    C6 H6 . 0.9300 ?
    C7 H7A . 0.9600 ?
    C7 H7B . 0.9600 ?
    C7 H7C . 0.9600 ?
loop_
    _geom_angle_atom_site_label_1
    _geom_angle_atom_site_label_2
    _geom_angle_atom_site_label_3
    _geom_angle_site_symmetry_1
    _geom_angle_site_symmetry_3
    _geom_angle
    _geom_angle_publ_flag
    O1 S1 O2 . . 114.72(9) ?
    O1 S1 N1 . . 114.96(10) ?
    O2 S1 N1 . . 103.80(9) ?
    O1 S1 C1 . . 105.10(9) ?
    O2 S1 C1 . . 108.43(10) ?
    N1 S1 C1 . . 109.72(9) ?
    O1 S1 Na1 . 4_556 74.39(7) ?
    N1 S1 Na1 . 4_556 125.01(7) ?
    C1 S1 Na1 . 4_556 119.92(8) ?
    O1 Na1 O3 . . 83.29(6) ?
    O1 Na1 O2 . 4_546 169.34(7) ?
    O3 Na1 O2 . 4_546 86.05(6) ?
    O1 Na1 O4 . . 99.86(6) ?
    O3 Na1 O4 . . 85.06(6) ?
    O2 Na1 O4 4_546 . 78.79(5) ?
    O1 Na1 O3 . 4_546 87.14(7) ?
    O3 Na1 O3 . 4_546 118.69(5) ?
    O2 Na1 O3 4_546 4_546 98.34(7) ?
    O4 Na1 O3 . 4_546 156.00(6) ?
    O1 Na1 O2 . 3_445 111.58(6) ?
    O3 Na1 O2 . 3_445 158.28(7) ?
    O2 Na1 O2 4_546 3_445 78.57(6) ?
    O4 Na1 O2 . 3_445 77.02(5) ?
    O3 Na1 O2 4_546 3_445 79.06(6) ?
    O1 Na1 S1 . 4_546 152.30(5) ?
    O3 Na1 S1 . 4_546 79.28(5) ?
    O2 Na1 S1 4_546 4_546 22.83(4) ?
    O4 Na1 S1 . 4_546 99.90(4) ?
    O3 Na1 S1 4_546 4_546 82.61(5) ?
    O2 Na1 S1 3_445 4_546 91.68(5) ?
    O1 Na1 Na1 . 2_556 137.40(5) ?
    O3 Na1 Na1 . 2_556 112.82(5) ?
    O2 Na1 Na1 4_546 2_556 47.85(4) ?
    O4 Na1 Na1 . 2_556 46.69(4) ?
    O3 Na1 Na1 4_546 2_556 114.48(5) ?
    O2 Na1 Na1 3_445 2_556 45.53(4) ?
    S1 Na1 Na1 4_546 2_556 69.87(2) ?
    O1 Na1 Na1 . 4_556 54.03(5) ?
    O3 Na1 Na1 . 4_556 34.99(5) ?
    O2 Na1 Na1 4_546 4_556 115.82(6) ?
    O4 Na1 Na1 . 4_556 74.73(4) ?
    O3 Na1 Na1 4_546 4_556 126.33(6) ?
    O2 Na1 Na1 3_445 4_556 144.54(5) ?
    S1 Na1 Na1 4_546 4_556 113.86(3) ?
    Na1 Na1 Na1 2_556 4_556 119.16(2) ?
    O1 Na1 Na1 . 4_546 99.54(6) ?
    O3 Na1 Na1 . 4_546 88.59(6) ?
    O2 Na1 Na1 4_546 4_546 80.53(5) ?
    O4 Na1 Na1 . 4_546 158.72(5) ?
    O3 Na1 Na1 4_546 4_546 34.12(4) ?
    O2 Na1 Na1 3_445 4_546 103.70(5) ?
    S1 Na1 Na1 4_546 4_546 58.91(2) ?
    Na1 Na1 Na1 2_556 4_546 119.16(2) ?
    Na1 Na1 Na1 4_556 4_546 110.42(4) ?
    S1 O1 Na1 . . 151.10(10) ?
    S1 O2 Na1 . 4_556 116.81(8) ?
    S1 O2 Na1 . 3 151.20(10) ?
    Na1 O2 Na1 4_556 3 86.63(5) ?
    Na1 O3 Na1 . 4_556 110.90(7) ?
    Na1 O3 H31 . . 107(2) ?
    Na1 O3 H31 4_556 . 107(2) ?
    Na1 O3 H32 . . 123(2) ?
    Na1 O3 H32 4_556 . 105(2) ?
    H31 O3 H32 . . 103(3) ?
    Na1 O4 Na1 2_556 . 86.61(9) ?
    Na1 O4 H41 2_556 . 119(2) ?
    Na1 O4 H41 . . 108(2) ?
    S1 N1 Cl1 . . 109.69(10) ?
    C6 C1 C2 . . 121.0(2) ?
    C6 C1 S1 . . 116.98(16) ?
    C2 C1 S1 . . 122.02(15) ?
    C3 C2 C1 . . 116.5(2) ?
    C3 C2 C7 . . 119.9(2) ?
    C1 C2 C7 . . 123.7(2) ?
    C4 C3 C2 . . 122.7(2) ?
    C4 C3 H3 . . 118.6 ?
    C2 C3 H3 . . 118.6 ?
    C3 C4 C5 . . 120.1(2) ?
    C3 C4 H4 . . 119.9 ?
    C5 C4 H4 . . 119.9 ?
    C4 C5 C6 . . 119.3(2) ?
    C4 C5 H5 . . 120.3 ?
    C6 C5 H5 . . 120.3 ?
    C5 C6 C1 . . 120.4(2) ?
    C5 C6 H6 . . 119.8 ?
    C1 C6 H6 . . 119.8 ?
    C2 C7 H7A . . 109.5 ?
    C2 C7 H7B . . 109.5 ?
    H7A C7 H7B . . 109.5 ?
    C2 C7 H7C . . 109.5 ?
    H7A C7 H7C . . 109.5 ?
    H7B C7 H7C . . 109.5 ?
loop_
    _geom_torsion_atom_site_label_1
    _geom_torsion_atom_site_label_2
    _geom_torsion_atom_site_label_3
    _geom_torsion_atom_site_label_4
    _geom_torsion_site_symmetry_1
    _geom_torsion_site_symmetry_2
    _geom_torsion_site_symmetry_3
    _geom_torsion_site_symmetry_4
    _geom_torsion
    _geom_torsion_publ_flag
    O2 S1 O1 Na1 . . . . -71.5(3) ?
    N1 S1 O1 Na1 . . . . 48.8(2) ?
    C1 S1 O1 Na1 . . . . 169.5(2) ?
    Na1 S1 O1 Na1 4_556 . . . -73.0(2) ?
    O3 Na1 O1 S1 . . . . 49.7(2) ?
    O2 Na1 O1 S1 4_546 . . . 51.7(5) ?
    O4 Na1 O1 S1 . . . . 133.4(2) ?
    O3 Na1 O1 S1 4_546 . . . -69.7(2) ?
    O2 Na1 O1 S1 3_445 . . . -146.7(2) ?
    S1 Na1 O1 S1 4_546 . . . -1.5(3) ?
    Na1 Na1 O1 S1 2_556 . . . 166.35(18) ?
    Na1 Na1 O1 S1 4_556 . . . 70.6(2) ?
    Na1 Na1 O1 S1 4_546 . . . -37.8(2) ?
    O1 S1 O2 Na1 . . . 4_556 -2.28(14) ?
    N1 S1 O2 Na1 . . . 4_556 -128.55(10) ?
    C1 S1 O2 Na1 . . . 4_556 114.82(10) ?
    O1 S1 O2 Na1 . . . 3 139.18(19) ?
    N1 S1 O2 Na1 . . . 3 12.9(2) ?
    C1 S1 O2 Na1 . . . 3 -103.7(2) ?
    Na1 S1 O2 Na1 4_556 . . 3 141.5(3) ?
    O1 Na1 O3 Na1 . . . 4_556 30.30(8) ?
    O2 Na1 O3 Na1 4_546 . . 4_556 -149.33(8) ?
    O4 Na1 O3 Na1 . . . 4_556 -70.26(7) ?
    O3 Na1 O3 Na1 4_546 . . 4_556 113.32(11) ?
    O2 Na1 O3 Na1 3_445 . . 4_556 -104.58(18) ?
    S1 Na1 O3 Na1 4_546 . . 4_556 -171.33(7) ?
    Na1 Na1 O3 Na1 2_556 . . 4_556 -108.70(6) ?
    Na1 Na1 O3 Na1 4_546 . . 4_556 130.07(7) ?
    O1 Na1 O4 Na1 . . . 2_556 149.64(6) ?
    O3 Na1 O4 Na1 . . . 2_556 -128.06(5) ?
    O2 Na1 O4 Na1 4_546 . . 2_556 -41.12(4) ?
    O3 Na1 O4 Na1 4_546 . . 2_556 44.21(14) ?
    O2 Na1 O4 Na1 3_445 . . 2_556 39.58(4) ?
    S1 Na1 O4 Na1 4_546 . . 2_556 -49.86(2) ?
    Na1 Na1 O4 Na1 4_556 . . 2_556 -162.08(4) ?
    Na1 Na1 O4 Na1 4_546 . . 2_556 -54.89(12) ?
    O1 S1 N1 Cl1 . . . . 58.78(12) ?
    O2 S1 N1 Cl1 . . . . -175.11(9) ?
    C1 S1 N1 Cl1 . . . . -59.39(13) ?
    Na1 S1 N1 Cl1 4_556 . . . 146.70(6) ?
    O1 S1 C1 C6 . . . . 3.1(2) ?
    O2 S1 C1 C6 . . . . -119.99(19) ?
    N1 S1 C1 C6 . . . . 127.3(2) ?
    Na1 S1 C1 C6 4_556 . . . -77.3(2) ?
    O1 S1 C1 C2 . . . . -177.07(18) ?
    O2 S1 C1 C2 . . . . 59.8(2) ?
    N1 S1 C1 C2 . . . . -52.9(2) ?
    Na1 S1 C1 C2 4_556 . . . 102.50(18) ?
    C6 C1 C2 C3 . . . . 0.0(3) ?
    S1 C1 C2 C3 . . . . -179.79(19) ?
    C6 C1 C2 C7 . . . . 179.9(2) ?
    S1 C1 C2 C7 . . . . 0.2(3) ?
    C1 C2 C3 C4 . . . . -0.9(4) ?
    C7 C2 C3 C4 . . . . 179.1(3) ?
    C2 C3 C4 C5 . . . . 1.3(5) ?
    C3 C4 C5 C6 . . . . -0.6(5) ?
    C4 C5 C6 C1 . . . . -0.3(5) ?
    C2 C1 C6 C5 . . . . 0.6(4) ?
    S1 C1 C6 C5 . . . . -179.6(2) ?
loop_
    _geom_hbond_atom_site_label_D
    _geom_hbond_atom_site_label_H
    _geom_hbond_atom_site_label_A
    _geom_hbond_site_symmetry_A
    _geom_hbond_distance_DH
    _geom_hbond_distance_HA
    _geom_hbond_distance_DA
    _geom_hbond_angle_DHA
    O3 H31 Cl1 4_556 0.83(3) 2.62(3) 3.4266(19) 167(3)
    O3 H32 N1 2_656 0.77(3) 2.19(3) 2.951(3) 168(3)
    O4 H41 N1 3_455 0.80(3) 2.19(3) 2.989(2) 176(3)
data_global
_journal_date_recd_electronic     2009-05-14
_journal_date_accepted     2009-05-26
_journal_name_full     'Acta Crystallographica, Section E'
_journal_year     2009
_journal_volume     65
_journal_issue      6
_journal_page_first     m700
_journal_page_last     m700
_journal_paper_category     QM
_journal_coeditor_code     TK2451
_publ_contact_author_name     'Prof. B. Thimme Gowda'
_publ_contact_author_address
;
  Department of Chemistry
  Mangalore University
  Mangalagangotri-574 199
  Mangalore, INDIA
;
_publ_contact_author_email     gowdabt@yahoo.com
_publ_contact_author_fax     '91 824 2287367'
_publ_contact_author_phone     '91 824 2287262'
_publ_section_title
;
Sodium <i>N</i>-chloro-2-methylbenzenesulfonamidate sesquihydrate
;
loop_
    _publ_author_name
    _publ_author_address
    'B. Thimme Gowda'
; Department of Chemistry
  Mangalore University
  Mangalagangotri 574 199
  Mangalore, India
;
    'Sabine Foro'
; Institute of Materials Science
  Darmstadt University of Technology
  Petersenstrasse 23
  D-64287 Darmstadt, Germany
;
    'Hartmut Fuess'
; Institute of Materials Science
  Darmstadt University of Technology
  Petersenstrasse 23
  D-64287 Darmstadt, Germany
;
