# Supplementary material for: Sodium N-chloro-2-methyl­benzene­sulfonamidate sesquihydrate
Source: Acta Crystallogr Sect E Struct Rep Online. 2009 May 29;65(Pt 6):m700. doi: 10.1107/S1600536809019989 (PMC2969781; doi:10.1107/S1600536809019989)
Supplement: Supplementary file 2 [file e-65-0m700-Isup2.hkl]

# 
# h,k,l, Fc-squared, Fo-squared, sigma(Fo-squared) and status flag 
# 
data_I
_shelx_title ' GA9 C2' 
_shelx_refln_list_code          4 
_shelx_F_calc_maximum      121.67 
_exptl_crystal_F_000       524.00 
_reflns_d_resolution_high  0.8304 
 
loop_ 
 _symmetry_equiv_pos_as_xyz 
 'x, y, z' 
 '-x, y, -z' 
 'x+1/2, y+1/2, z' 
 '-x+1/2, y+1/2, -z' 
 
_cell_length_a    11.0110 
_cell_length_b     6.6434 
_cell_length_c    14.4470 
_cell_angle_alpha  90.000 
_cell_angle_beta  100.350 
_cell_angle_gamma  90.000 
 
_shelx_F_squared_multiplier     1.000 
 
loop_ 
 _refln_index_h 
 _refln_index_k 
 _refln_index_l 
 _refln_F_squared_calc 
 _refln_F_squared_meas 
 _refln_F_squared_sigma 
 _refln_observed_status 
   5  -7   0      153.76      145.23      5.44 o 
   6  -6   0       26.78       22.44      3.58 o 
   8  -6   0      123.26      115.25      5.72 o 
   5  -5   0      512.87      501.97      8.68 o 
   7  -5   0      486.04      495.84      9.58 o 
   9  -5   0      108.77      117.39      5.44 o 
   6  -4   0      994.99      986.42     11.70 o 
   8  -4   0      349.17      336.55      7.99 o 
  10  -4   0      540.52      524.09     10.10 o 
   5  -3   0      554.11      517.01      7.52 o 
   7  -3   0     2791.35     2707.28     18.53 o 
   9  -3   0      539.34      519.88      9.26 o 
  11  -3   0      341.43      336.34      8.19 o 
   4  -2   0     2888.99     3113.12     11.72 o 
   6  -2   0        0.94        2.06      1.31 o 
   8  -2   0      224.81      226.51     12.11 o 
  10  -2   0      311.29      314.08     24.58 o 
   3  -1   0      699.32      687.24     21.18 o 
   5  -1   0      281.42      312.43      8.61 o 
   7  -1   0      170.26      173.25      4.07 o 
   9  -1   0      683.15      687.67      9.33 o 
  11  -1   0      342.68      352.28      7.89 o 
   2   0   0     1442.43     1533.17     42.77 o 
   4   0   0     6510.84     6764.47     13.13 o 
   6   0   0      268.76      267.71      4.97 o 
   8   0   0     1465.35     1574.98     13.06 o 
  10   0   0      548.72      583.43      9.58 o 
  12   0   0      536.47      612.93     11.03 o 
   1   1   0     1679.64     1917.38     76.71 o 
   3   1   0      717.49      697.44      4.17 o 
   5   1   0      260.07      284.59      2.23 o 
   7   1   0      173.00      207.61      5.20 o 
   9   1   0      685.74      691.26     10.08 o 
  11   1   0      343.54      364.38      8.46 o 
   0   2   0    10142.17    10456.79     20.17 o 
   2   2   0     2872.59     2990.46     12.20 o 
   4   2   0     2989.53     3094.01     49.82 o 
   6   2   0        0.63        1.60      1.15 o 
   8   2   0      207.59      204.18      2.90 o 
  10   2   0      297.05      320.91      7.87 o 
  12   2   0       52.30       49.84      4.58 o 
   1   3   0     1486.68     1366.07      6.42 o 
   3   3   0    10098.07    10144.21     89.17 o 
   5   3   0      556.02      505.12     11.95 o 
   7   3   0     2766.86     2724.19     18.11 o 
   9   3   0      540.21      521.00     28.98 o 
  11   3   0      341.76      362.80      9.09 o 
   0   4   0      257.30      243.92      4.94 o 
   2   4   0     1144.10     1234.38     33.82 o 
   4   4   0       65.36       66.06      2.62 o 
   6   4   0     1016.74     1047.55     10.68 o 
   8   4   0      352.88      335.84     14.37 o 
  10   4   0      542.38      548.99     10.55 o 
   1   5   0      638.57      646.41     19.87 o 
   3   5   0      707.01      710.81      8.87 o 
   5   5   0      517.79      511.57      7.84 o 
   7   5   0      506.49      520.44     24.10 o 
   9   5   0      102.40      108.36      8.19 o 
   0   6   0     3279.32     3527.36     21.78 o 
   2   6   0      407.71      432.95      5.78 o 
   4   6   0      772.78      736.15     11.28 o 
   6   6   0       29.52       27.69      4.63 o 
   8   6   0      130.10      137.68      6.19 o 
   1   7   0      181.00      192.34      4.47 o 
   3   7   0       34.16       29.03      3.86 o 
   5   7   0      148.09      159.21      6.83 o 
   0   8   0      598.80      578.40     10.85 o 
  -5  -7   1      131.05      121.89      5.26 o 
   5  -7   1        5.38       10.49      3.27 o 
  -8  -6   1       13.81        7.94      2.82 o 
  -6  -6   1      423.82      378.26      8.53 o 
   6  -6   1      504.74      478.30      9.86 o 
   8  -6   1       40.67       32.32      3.91 o 
  -9  -5   1      558.88      556.37     10.62 o 
  -7  -5   1      197.72      189.30      6.08 o 
  -5  -5   1      669.72      614.54      9.33 o 
   5  -5   1      356.92      335.71      7.42 o 
   7  -5   1      399.61      390.67      8.84 o 
   9  -5   1      493.18      480.78     10.42 o 
 -10  -4   1       27.14       24.20      3.22 o 
  -8  -4   1     1294.04     1326.28     14.54 o 
  -6  -4   1     1485.09     1468.92     13.75 o 
   6  -4   1      240.94      253.63      6.60 o 
   8  -4   1       92.83      108.85      5.08 o 
  10  -4   1       44.61       48.65      3.97 o 
 -11  -3   1       17.36        8.52      2.45 o 
  -9  -3   1     1954.88     1842.00     16.60 o 
  -7  -3   1      423.25      436.48      7.51 o 
  -5  -3   1     1500.38     1526.46     12.05 o 
   3  -3   1     4296.67     4172.97     11.19 o 
   5  -3   1     1086.11     1066.88     10.84 o 
   7  -3   1     3209.69     3099.15     20.30 o 
   9  -3   1      488.28      461.09      8.93 o 
  11  -3   1      229.71      224.39      6.90 o 
 -10  -2   1      327.83      328.23     11.45 o 
  -8  -2   1     1661.62     1619.42     22.93 o 
  -6  -2   1     2682.96     2593.41     27.73 o 
  -4  -2   1      143.04      129.61      1.99 o 
  -2  -2   1     7644.51     8318.63     12.94 o 
   4  -2   1     1066.46     1086.71     14.87 o 
   6  -2   1     1350.18     1303.28     29.12 o 
   8  -2   1      219.50      209.29      9.23 o 
  10  -2   1       52.58       39.17      3.70 o 
 -13  -1   1      128.50      143.95      6.06 o 
 -11  -1   1     1055.41     1096.13     13.34 o 
  -9  -1   1      944.10      910.31     10.51 o 
  -7  -1   1      574.99      569.85     13.66 o 
  -5  -1   1      468.39      464.67      7.14 o 
  -3  -1   1     7328.17     7507.54     27.85 o 
   3  -1   1     1203.53     1130.80     17.33 o 
   5  -1   1      184.43      219.67      2.90 o 
   7  -1   1      224.49      233.46      7.01 o 
   9  -1   1      488.98      486.21      5.80 o 
  11  -1   1       10.36       11.77      3.24 o 
 -12   0   1      106.10       87.10      5.01 o 
 -10   0   1        0.19        1.62      2.97 o 
  -8   0   1      419.33      404.68      7.06 o 
  -6   0   1     2505.47     2504.97     74.05 o 
  -4   0   1     1130.79     1322.74     19.16 o 
  -2   0   1    14804.51    14763.58    195.73 o 
   2   0   1     9522.33    10788.69     72.04 o 
   4   0   1      686.89      713.98     16.29 o 
   6   0   1     4050.53     3903.58     17.47 o 
   8   0   1      149.53      174.20      5.07 o 
  10   0   1     1262.22     1315.93     13.98 o 
  12   0   1        3.71       -3.25      3.25 o 
 -13   1   1      124.29      150.11      6.74 o 
 -11   1   1     1055.69     1116.37     14.08 o 
  -9   1   1      925.10      959.57     11.49 o 
  -7   1   1      606.96      602.39     11.83 o 
  -5   1   1      494.44      484.18      6.39 o 
  -3   1   1     7333.74     7392.25     19.54 o 
  -1   1   1     5438.54     5553.66     48.56 o 
   1   1   1     1183.51     1307.65     56.35 o 
   3   1   1     1242.73     1186.65     35.41 o 
   5   1   1      197.28      230.55      2.48 o 
   7   1   1      211.54      228.89      5.46 o 
   9   1   1      483.08      532.00      9.09 o 
  11   1   1        8.52       16.09      3.67 o 
 -12   2   1      280.49      282.34      8.19 o 
 -10   2   1      316.67      338.42      8.02 o 
  -8   2   1     1647.08     1618.03     16.92 o 
  -6   2   1     2659.13     2635.49      8.86 o 
  -4   2   1      131.15      118.07      1.99 o 
  -2   2   1     7782.29     8126.38     71.49 o 
   0   2   1     7022.47     7304.22    227.65 o 
   2   2   1     3759.30     3815.49    201.33 o 
   4   2   1     1076.69     1140.79     37.96 o 
   6   2   1     1344.36     1309.83      6.04 o 
   8   2   1      217.77      210.88      6.01 o 
  10   2   1       50.12       50.28      2.65 o 
  12   2   1       55.23       53.54      5.05 o 
 -11   3   1       16.15       17.24      3.87 o 
  -9   3   1     1931.73     1933.26     17.34 o 
  -7   3   1      419.32      428.66     12.71 o 
  -5   3   1     1550.16     1586.30     12.13 o 
  -3   3   1      580.29      693.34     14.49 o 
  -1   3   1     1221.35     1068.82     25.95 o 
   1   3   1      367.47      385.32      3.64 o 
   3   3   1     4277.92     4034.82     17.42 o 
   5   3   1     1076.63     1098.91     22.49 o 
   7   3   1     3178.12     3178.31     50.19 o 
   9   3   1      481.28      474.36      7.40 o 
  11   3   1      231.09      249.24      7.90 o 
 -10   4   1       29.56       33.55      4.68 o 
  -8   4   1     1317.69     1340.42      9.76 o 
  -6   4   1     1508.48     1469.78     10.98 o 
  -4   4   1     1675.67     1797.09     37.12 o 
  -2   4   1     1004.42      987.59     15.46 o 
   0   4   1      548.00      568.49     19.72 o 
   2   4   1      581.15      609.39     13.41 o 
   4   4   1      288.45      291.02     13.51 o 
   6   4   1      244.32      245.70      4.62 o 
   8   4   1       92.56       88.96      2.57 o 
  10   4   1       46.56       48.03      4.46 o 
  -9   5   1      560.74      560.76     15.48 o 
  -7   5   1      185.72      180.29      4.20 o 
  -5   5   1      680.47      661.96      6.45 o 
  -3   5   1     1274.52     1297.97     14.05 o 
  -1   5   1      570.08      565.87      6.57 o 
   1   5   1      377.02      369.88      6.26 o 
   3   5   1     1370.42     1405.24     33.16 o 
   5   5   1      348.75      345.10     31.11 o 
   7   5   1      391.33      381.70     17.79 o 
   9   5   1      492.92      498.38      9.99 o 
  -8   6   1       12.38       13.24      3.75 o 
  -6   6   1      426.34      403.47      9.06 o 
  -4   6   1        3.53        3.72      3.66 o 
  -2   6   1      778.82      794.97      7.57 o 
   0   6   1      532.39      557.79     13.51 o 
   2   6   1     1446.00     1479.47     49.66 o 
   4   6   1      459.11      471.22      9.37 o 
   6   6   1      507.05      550.62     10.51 o 
   8   6   1       39.28       43.09      4.70 o 
  -5   7   1      133.34      130.79      6.11 o 
  -3   7   1      185.77      207.27      6.92 o 
  -1   7   1      197.30      192.75      4.47 o 
   1   7   1      156.33      150.74      4.04 o 
   3   7   1      169.46      162.37      6.34 o 
   5   7   1        5.15        8.68      3.69 o 
   5  -7   2      111.20      107.88      5.40 o 
   6  -6   2       10.14        9.55      3.20 o 
   8  -6   2      745.05      732.14     13.16 o 
  -7  -5   2      293.57      287.46      7.07 o 
  -5  -5   2       19.36       19.43      2.92 o 
   5  -5   2     1282.11     1187.87     13.58 o 
   7  -5   2      469.43      480.75      9.84 o 
   9  -5   2      272.61      285.93      8.34 o 
 -10  -4   2      378.26      378.73      8.43 o 
  -8  -4   2      169.74      178.28      5.61 o 
  -6  -4   2      718.64      694.17      9.45 o 
   4  -4   2      205.55      193.12      5.32 o 
   6  -4   2      787.76      752.12     10.79 o 
   8  -4   2      517.63      517.46      9.91 o 
  10  -4   2       16.34       16.70      3.36 o 
 -11  -3   2        7.35       -0.81      2.47 o 
  -9  -3   2      240.13      226.68      6.11 o 
  -7  -3   2     1411.37     1298.60     12.00 o 
  -5  -3   2     1612.30     1555.96     11.68 o 
  -3  -3   2      809.18      933.88      5.64 o 
   3  -3   2      494.08      545.19      4.70 o 
   5  -3   2     3984.87     3908.02     21.13 o 
   7  -3   2      428.49      410.40      7.89 o 
   9  -3   2      979.78      928.21     12.48 o 
  11  -3   2       13.60       14.63      3.40 o 
 -10  -2   2      968.56      974.19     21.77 o 
  -8  -2   2      102.32       98.99      8.22 o 
  -6  -2   2     4900.24     4849.22     69.75 o 
  -4  -2   2     3643.41     3482.50     14.10 o 
  -2  -2   2     7544.22     7091.16     42.09 o 
   2  -2   2       73.48       89.42      1.92 o 
   4  -2   2     5527.19     5352.99     45.24 o 
   6  -2   2     1175.69     1175.17      6.92 o 
   8  -2   2     1102.38     1091.65     58.75 o 
  10  -2   2      157.27      131.15      5.32 o 
 -13  -1   2      280.75      308.96      8.16 o 
 -11  -1   2      167.84      161.22      5.69 o 
  -9  -1   2     2618.44     2723.37     17.89 o 
  -7  -1   2     2263.47     2282.42     31.58 o 
  -5  -1   2      233.41      191.49      2.54 o 
  -3  -1   2     2772.98     2667.94     49.39 o 
  -1  -1   2      610.93      630.93      5.98 o 
   1  -1   2    12070.05    13113.64     50.23 o 
   3  -1   2     4287.40     4267.35     11.39 o 
   5  -1   2     3747.01     3947.25     21.04 o 
   7  -1   2      531.34      527.85     18.12 o 
   9  -1   2      642.48      631.15     42.19 o 
  11  -1   2      451.69      477.30      9.14 o 
 -12   0   2        0.45       -3.38      3.38 o 
 -10   0   2        0.54       -1.89      2.94 o 
  -8   0   2      379.69      367.34      6.67 o 
  -6   0   2      362.37      366.60      4.51 o 
  -4   0   2     8348.05     8437.72     65.67 o 
  -2   0   2      946.64      979.08     12.88 o 
   0   0   2     3761.48     3918.97     18.97 o 
   2   0   2     5996.61     6362.50     40.33 o 
   4   0   2        8.24        9.09      1.01 o 
   6   0   2      346.51      299.30      3.41 o 
   8   0   2     1097.15     1118.29     11.51 o 
  10   0   2      314.83      304.08      7.29 o 
  12   0   2      791.46      799.12     12.49 o 
 -13   1   2      279.09      293.52      8.51 o 
 -11   1   2      162.62      166.29      6.22 o 
  -9   1   2     2557.83     2657.73     18.72 o 
  -7   1   2     2268.62     2249.90     21.47 o 
  -5   1   2      248.01      202.99      1.96 o 
  -3   1   2     2757.89     2616.46     38.83 o 
  -1   1   2      569.38      563.00     11.26 o 
   1   1   2    12069.92    12640.76    238.77 o 
   3   1   2     4271.36     4215.17     23.04 o 
   5   1   2     3693.60     3886.64     10.90 o 
   7   1   2      534.42      514.55     44.69 o 
   9   1   2      657.84      652.92     10.09 o 
  11   1   2      451.71      485.88      9.81 o 
 -12   2   2      123.30      113.01      6.03 o 
 -10   2   2      965.99     1054.00     13.35 o 
  -8   2   2      103.57       92.92      4.39 o 
  -6   2   2     4912.69     4863.09     10.14 o 
  -4   2   2     3585.45     3479.94     38.06 o 
  -2   2   2     7639.44     7318.22     21.96 o 
   0   2   2    10255.91    10392.13     28.85 o 
   2   2   2       78.18       85.72      4.23 o 
   4   2   2     5486.85     5477.70     57.78 o 
   6   2   2     1150.66     1196.54     13.43 o 
   8   2   2     1081.02     1114.89     12.69 o 
  10   2   2      163.12      162.27      6.18 o 
  12   2   2      261.04      311.70      8.89 o 
 -11   3   2        8.71        7.89      3.65 o 
  -9   3   2      240.12      234.06      6.61 o 
  -7   3   2     1425.50     1332.87     26.87 o 
  -5   3   2     1580.03     1515.21     13.74 o 
  -3   3   2      866.82      972.26     20.82 o 
  -1   3   2      172.39      194.30      4.85 o 
   1   3   2     1681.73     1689.11     10.67 o 
   3   3   2      491.16      548.96     24.25 o 
   5   3   2     4011.64     4030.97     13.02 o 
   7   3   2      441.98      449.94      4.46 o 
   9   3   2      983.28     1010.21      8.51 o 
  11   3   2       13.45       10.58      4.03 o 
 -10   4   2      379.90      386.90      8.78 o 
  -8   4   2      178.47      178.49      6.49 o 
  -6   4   2      699.88      680.06      7.64 o 
  -4   4   2      983.54      934.32     13.38 o 
  -2   4   2       43.32       46.36      2.89 o 
   0   4   2     3811.69     3920.94     30.18 o 
   2   4   2      418.90      405.89      6.61 o 
   4   4   2      206.51      205.49      5.49 o 
   6   4   2      785.01      749.27     14.19 o 
   8   4   2      519.14      528.90     15.39 o 
  10   4   2       15.91       14.35      3.52 o 
  -9   5   2      617.57      632.21     11.45 o 
  -7   5   2      281.72      270.61     12.84 o 
  -5   5   2       15.86       10.42      3.53 o 
  -3   5   2     1312.99     1294.82     10.60 o 
  -1   5   2      506.32      486.03      6.69 o 
   1   5   2     2416.35     2379.75     12.06 o 
   3   5   2       82.64      105.03      3.35 o 
   5   5   2     1268.53     1218.15     12.35 o 
   7   5   2      459.96      490.62     19.60 o 
   9   5   2      265.92      262.37      9.71 o 
  -8   6   2       21.56       23.23      4.22 o 
  -6   6   2      168.14      178.96      6.63 o 
  -4   6   2      475.63      476.25      9.40 o 
  -2   6   2      490.48      504.35      9.21 o 
   0   6   2     1036.57     1037.95     47.79 o 
   2   6   2      730.66      753.52      7.54 o 
   4   6   2      204.03      233.47      7.08 o 
   6   6   2       12.45       13.71      3.80 o 
   8   6   2      757.91      777.75     33.58 o 
  -5   7   2      235.30      266.67      8.24 o 
  -3   7   2       18.60       20.83      3.83 o 
  -1   7   2      354.79      362.97     10.48 o 
   1   7   2      148.30      139.13      3.91 o 
   3   7   2      458.50      474.45     10.00 o 
   5   7   2      110.57       92.39      5.87 o 
   5  -7   3       18.46       24.61      3.76 o 
   6  -6   3      537.70      542.67     10.86 o 
  -5  -5   3        3.21        5.46      2.21 o 
   5  -5   3      286.40      285.25      7.19 o 
   7  -5   3     1244.69     1252.91     15.72 o 
   9  -5   3       35.43       36.92      3.69 o 
  -8  -4   3      189.14      182.84      5.41 o 
  -6  -4   3     1346.97     1322.39     12.30 o 
   4  -4   3      237.24      221.46      5.72 o 
   6  -4   3      468.94      461.71      8.82 o 
   8  -4   3      168.18      158.81      6.02 o 
  10  -4   3       60.70       62.29      4.57 o 
  -9  -3   3      391.70      374.62      7.29 o 
  -7  -3   3      546.24      535.00      7.57 o 
  -5  -3   3      805.03      798.38      8.14 o 
  -3  -3   3     1668.69     1761.78     37.65 o 
  -1  -3   3     3062.97     3241.25     10.22 o 
   3  -3   3     3255.21     3337.77     12.71 o 
   5  -3   3       15.49       21.49      3.15 o 
   9  -3   3       39.43       42.73      3.66 o 
  11  -3   3      200.13      198.21      6.70 o 
 -12  -2   3      113.71      128.38      5.23 o 
 -10  -2   3      791.99      794.72     10.09 o 
  -8  -2   3      718.86      718.21      8.30 o 
  -6  -2   3     2899.59     2791.84     63.13 o 
  -4  -2   3     5161.91     5035.32     46.98 o 
  -2  -2   3     1875.79     1935.26     26.17 o 
   2  -2   3     1369.85     1423.28     23.45 o 
   4  -2   3     2971.73     2934.41     26.43 o 
   6  -2   3     1226.53     1192.09     35.68 o 
   8  -2   3     1525.82     1372.37     13.97 o 
  10  -2   3      385.70      368.33      8.29 o 
 -13  -1   3       68.16       54.04      4.32 o 
 -11  -1   3      306.42      310.56      7.29 o 
  -9  -1   3      444.02      428.75      7.45 o 
  -7  -1   3     3705.82     3468.29     94.57 o 
  -5  -1   3        6.42       13.47      1.50 o 
  -3  -1   3     9033.40     8726.95     48.18 o 
  -1  -1   3    11777.84    12226.67    147.34 o 
   1  -1   3     3326.19     3577.23     17.92 o 
   3  -1   3     3823.46     3971.98      9.13 o 
   5  -1   3       93.14      109.47      1.81 o 
   7  -1   3      394.82      387.56      9.83 o 
   9  -1   3      334.95      316.16     14.79 o 
  11  -1   3      637.74      696.81     10.67 o 
 -12   0   3       13.17       14.94      3.43 o 
 -10   0   3        1.34        2.59      2.89 o 
  -8   0   3        2.17        3.26      2.49 o 
  -6   0   3     3916.51     3912.54     49.09 o 
  -4   0   3     1710.33     1710.15     33.38 o 
  -2   0   3     1365.38     1381.74     28.13 o 
   0   0   3      428.36      463.56      4.62 o 
   2   0   3     8250.99     8392.32     40.36 o 
   4   0   3     2691.43     3045.58     36.76 o 
   6   0   3        0.72        1.86      1.10 o 
   8   0   3      749.19      746.25      9.70 o 
  10   0   3     1535.71     1667.90     16.29 o 
  12   0   3      212.80      254.61      7.69 o 
 -13   1   3       70.45       77.14      5.59 o 
 -11   1   3      289.06      295.07      7.73 o 
  -9   1   3      439.75      412.18      8.02 o 
  -7   1   3     3661.78     3513.07     18.49 o 
  -5   1   3        7.98       15.72      2.04 o 
  -3   1   3     9043.82     8803.02     41.39 o 
  -1   1   3    11823.81    12199.95    143.57 o 
   1   1   3     3292.32     3454.51     39.87 o 
   3   1   3     3789.22     3911.15     97.49 o 
   5   1   3       84.70       99.17      2.95 o 
   7   1   3      393.04      384.58     23.72 o 
   9   1   3      333.98      340.00      7.66 o 
  11   1   3      644.87      700.31     12.05 o 
 -12   2   3      109.07      103.48      5.84 o 
 -10   2   3      811.36      820.98     11.79 o 
  -8   2   3      727.89      717.99      9.71 o 
  -6   2   3     2913.27     2755.07     28.25 o 
  -4   2   3     5230.60     5050.26     47.28 o 
  -2   2   3     1933.33     1942.46     17.02 o 
   0   2   3     7746.74     8126.71     40.39 o 
   2   2   3     1314.21     1313.55      6.07 o 
   4   2   3     2965.99     2980.62     36.74 o 
   6   2   3     1250.80     1196.36     11.71 o 
   8   2   3     1516.90     1663.88     15.61 o 
  10   2   3      383.17      449.50      9.51 o 
  12   2   3      152.75      174.67      7.32 o 
 -11   3   3      174.27      182.61      6.75 o 
  -9   3   3      397.77      386.19      8.01 o 
  -7   3   3      539.00      537.81      5.56 o 
  -5   3   3      803.20      752.14     18.06 o 
  -3   3   3     1693.69     1729.06     24.03 o 
  -1   3   3     3158.14     3115.08     31.65 o 
   1   3   3      772.33      741.77      7.44 o 
   3   3   3     3256.37     3364.88     58.83 o 
   5   3   3       14.29       12.20      2.32 o 
   7   3   3      819.68      864.34     17.92 o 
   9   3   3       39.07       33.11      3.91 o 
  11   3   3      197.68      198.96      5.08 o 
 -10   4   3      135.65      140.14      5.97 o 
  -8   4   3      185.14      171.11      3.96 o 
  -6   4   3     1332.92     1306.68     56.04 o 
  -4   4   3      180.46      170.38      2.47 o 
  -2   4   3     1355.62     1405.90     16.08 o 
   0   4   3     1254.99     1325.87     10.82 o 
   2   4   3      388.48      415.82      6.84 o 
   4   4   3      246.24      238.73      4.72 o 
   6   4   3      471.53      449.92      9.13 o 
   8   4   3      164.55      163.41      3.29 o 
  10   4   3       60.42       54.45      4.19 o 
  -9   5   3      202.90      206.98      7.12 o 
  -7   5   3      337.85      320.92      7.65 o 
  -5   5   3        4.54        4.28      2.26 o 
  -3   5   3     2416.25     2443.53     11.38 o 
  -1   5   3      792.60      801.07      6.82 o 
   1   5   3      953.36      952.81     47.32 o 
   3   5   3     1013.76     1023.66     11.72 o 
   5   5   3      298.33      311.61      7.50 o 
   7   5   3     1241.58     1254.88     53.30 o 
   9   5   3       34.14       33.23      3.11 o 
  -8   6   3       33.88       24.81      3.69 o 
  -6   6   3      495.30      522.55     10.37 o 
  -4   6   3      351.95      357.11      8.45 o 
  -2   6   3      741.88      735.48      9.25 o 
   0   6   3      448.82      458.14      6.04 o 
   2   6   3      196.19      211.64      5.24 o 
   4   6   3      486.42      499.36      9.57 o 
   6   6   3      556.86      536.68      9.19 o 
  -5   7   3       24.46       32.22      4.60 o 
  -3   7   3      525.40      549.89     10.91 o 
  -1   7   3       35.63       42.44      8.06 o 
   1   7   3       99.05       86.05     11.20 o 
   3   7   3       57.42       49.75      4.43 o 
   5   7   3       16.22       16.21      4.18 o 
   5  -7   4       77.76       80.40      5.12 o 
   6  -6   4       30.23       27.90      3.73 o 
   5  -5   4      760.25      733.31     11.13 o 
   7  -5   4        1.81        6.24      3.51 o 
   9  -5   4      205.77      216.56      7.52 o 
  -4  -4   4     1666.76     1568.74     11.57 o 
   4  -4   4      470.52      437.50      7.80 o 
   6  -4   4      684.16      705.27     10.86 o 
   8  -4   4      164.25      162.81      6.17 o 
  10  -4   4        4.15        8.51      2.92 o 
  -7  -3   4      407.26      391.46      6.32 o 
  -5  -3   4       48.51       53.14      2.51 o 
  -3  -3   4       28.02       30.43      1.11 o 
  -1  -3   4      794.75      808.94     10.85 o 
   3  -3   4      202.73      185.27      2.37 o 
   7  -3   4      800.67      763.00     11.05 o 
   9  -3   4       62.93       79.18      4.48 o 
  11  -3   4       30.41       34.71      3.64 o 
 -12  -2   4      275.80      281.41      7.17 o 
 -10  -2   4      117.18      133.29      4.79 o 
  -8  -2   4      535.19      487.98     13.51 o 
  -6  -2   4       82.68       96.26      2.04 o 
  -4  -2   4      867.49      837.25     22.77 o 
  -2  -2   4      799.54      858.68      3.98 o 
   0  -2   4     4307.46     4245.45     84.06 o 
   2  -2   4     5782.27     6246.66     60.89 o 
   4  -2   4       48.56       56.52      1.43 o 
   6  -2   4      158.81      139.74      7.88 o 
   8  -2   4      888.16      801.34     11.08 o 
  10  -2   4      548.99      516.62      9.84 o 
 -13  -1   4      378.86      417.37      9.32 o 
 -11  -1   4      175.01      163.15      5.69 o 
  -9  -1   4     3291.35     3370.94     19.83 o 
  -7  -1   4      529.28      494.05     16.67 o 
  -5  -1   4     3540.73     3597.59     31.71 o 
  -3  -1   4      500.42      473.14      9.49 o 
  -1  -1   4    11009.48    11111.35    106.49 o 
   1  -1   4     1864.73     2053.33     31.68 o 
   3  -1   4     1420.87     1294.35     11.04 o 
   5  -1   4      109.95      117.48      1.79 o 
   7  -1   4      366.72      372.37     18.95 o 
   9  -1   4       74.94       70.54      8.43 o 
 -12   0   4       86.08       84.99      4.81 o 
 -10   0   4        0.98        7.70      3.02 o 
  -8   0   4      326.53      340.08      6.33 o 
  -6   0   4     1659.08     1693.40     30.72 o 
  -4   0   4      196.20      202.37      2.69 o 
  -2   0   4     3408.73     3285.86     55.05 o 
   0   0   4       92.34      121.59      2.42 o 
   2   0   4     8149.13     8271.81     27.50 o 
   4   0   4     2623.65     2677.21     34.76 o 
   6   0   4       65.88       61.99      1.79 o 
   8   0   4     1512.20     1616.72     14.49 o 
  10   0   4     1138.91     1226.79     14.34 o 
  12   0   4      119.38      128.76      6.08 o 
 -13   1   4      379.02      417.56      9.74 o 
 -11   1   4      172.93      163.54      6.13 o 
  -9   1   4     3323.01     3449.04     21.28 o 
  -7   1   4      505.13      441.25      7.12 o 
  -5   1   4     3639.00     3562.33     39.75 o 
  -3   1   4      475.00      436.80      9.51 o 
  -1   1   4    10989.02    11201.05    173.00 o 
   1   1   4     1823.87     2121.52     38.66 o 
   3   1   4     1365.59     1257.50     33.94 o 
   5   1   4      100.20      113.88      3.22 o 
   7   1   4      352.45      356.44     18.67 o 
   9   1   4       81.62       77.37      4.82 o 
  11   1   4      235.50      250.06      7.85 o 
 -12   2   4      273.55      279.99      8.15 o 
 -10   2   4      113.97      118.40      5.39 o 
  -8   2   4      523.93      483.13      8.01 o 
  -6   2   4       84.63       92.80      1.72 o 
  -4   2   4      931.03      855.32     18.25 o 
  -2   2   4      790.60      828.83     15.02 o 
   0   2   4     4338.29     4243.59     36.52 o 
   2   2   4     5707.03     6235.37     96.19 o 
   4   2   4       43.38       48.20      1.71 o 
   8   2   4      910.49      940.84     11.86 o 
  10   2   4      549.50      599.84     11.17 o 
 -11   3   4       30.56       27.99      4.02 o 
  -9   3   4       27.83       33.92      3.96 o 
  -7   3   4      407.88      394.89     11.71 o 
  -5   3   4       46.85       50.79      1.34 o 
  -3   3   4       35.60       34.84      0.86 o 
  -1   3   4      770.00      783.26     21.07 o 
   1   3   4    11499.26    11861.58    399.19 o 
   3   3   4      202.27      192.14      4.27 o 
   5   3   4     4426.28     4478.58     52.07 o 
   7   3   4      804.00      812.09      7.39 o 
   9   3   4       61.58       65.02      3.09 o 
  11   3   4       31.34       25.71      7.14 o 
 -10   4   4      152.80      163.12      6.37 o 
  -8   4   4     1098.37     1070.86      8.60 o 
  -6   4   4      658.93      644.59      7.66 o 
  -4   4   4     1631.32     1592.35     27.42 o 
  -2   4   4     1564.61     1613.58      8.98 o 
   0   4   4     2753.80     2784.42     15.50 o 
   2   4   4     1976.68     2023.72     14.53 o 
   4   4   4      487.21      451.46     20.13 o 
   6   4   4      688.53      717.23      6.86 o 
   8   4   4      155.55      150.56      3.84 o 
  10   4   4        3.70        1.34      2.29 o 
  -9   5   4       46.46       37.87      5.39 o 
  -7   5   4      228.34      224.02      4.48 o 
  -5   5   4      212.08      211.05      3.97 o 
  -3   5   4      956.47      976.71     11.80 o 
  -1   5   4      898.65      874.64     15.83 o 
   1   5   4     1197.26     1191.54     11.99 o 
   3   5   4      641.78      629.60      9.57 o 
   5   5   4      770.99      794.18     11.44 o 
   7   5   4        1.56        1.25      1.85 o 
   9   5   4      201.93      204.28     14.60 o 
  -8   6   4      118.85      121.42      5.65 o 
  -6   6   4       52.28       47.79      4.53 o 
  -4   6   4      787.27      822.87     12.00 o 
  -2   6   4      338.88      319.93      5.09 o 
   0   6   4      595.58      595.11      6.64 o 
   2   6   4      140.28      124.63      3.46 o 
   4   6   4     1048.20     1107.49     13.96 o 
   6   6   4       35.54       36.29      2.82 o 
  -5   7   4      780.88      884.84     13.98 o 
  -3   7   4       32.20       28.34      4.38 o 
  -1   7   4      596.14      611.85      7.28 o 
   1   7   4       22.18       19.18      2.32 o 
   3   7   4      304.25      337.91      8.49 o 
   5   7   4       77.20       76.58      5.28 o 
   6  -6   5       50.84       47.96      4.22 o 
   5  -5   5       34.28       42.46      3.88 o 
   7  -5   5      156.35      147.57      6.15 o 
 -10  -4   5     1136.22     1132.16     13.16 o 
   0  -4   5     2958.99     2957.14     15.79 o 
   2  -4   5     3290.73     3197.01     15.41 o 
   4  -4   5     1189.32     1134.22     12.38 o 
   6  -4   5      219.74      208.58      6.49 o 
   8  -4   5      105.00       93.22      5.32 o 
  -9  -3   5      648.69      598.44      8.88 o 
  -5  -3   5       41.11       39.67      2.30 o 
  -3  -3   5      301.50      322.21      7.56 o 
  -1  -3   5      684.79      695.90      6.44 o 
   1  -3   5     1853.28     1982.20     51.51 o 
   3  -3   5     1343.03     1357.83     20.97 o 
   5  -3   5     1797.34     1706.97     14.97 o 
   7  -3   5      707.77      693.36     10.77 o 
   9  -3   5      107.88       96.28      4.93 o 
 -12  -2   5       84.31       82.86      4.43 o 
  -8  -2   5      559.64      510.42     28.88 o 
  -6  -2   5      641.28      587.69      3.79 o 
  -4  -2   5      155.22      157.81      1.60 o 
  -2  -2   5     1053.26     1085.74      7.26 o 
   0  -2   5     1796.20     1844.73     10.86 o 
   2  -2   5     5478.76     5674.90     40.61 o 
   4  -2   5      157.43      175.28      2.85 o 
   6  -2   5      746.40      677.63     13.15 o 
   8  -2   5      412.47      390.04      8.06 o 
  10  -2   5      156.89      150.36      5.87 o 
 -13  -1   5      215.99      225.89      7.03 o 
 -11  -1   5      196.88      214.85      6.28 o 
  -9  -1   5      907.71      926.49     10.71 o 
  -7  -1   5     3698.48     3578.35     87.00 o 
  -5  -1   5     2415.85     2429.12     20.76 o 
  -3  -1   5     9525.11     9463.45     37.75 o 
  -1  -1   5    11724.94    12117.53    132.08 o 
   1  -1   5     1651.57     1790.29     13.71 o 
   3  -1   5      385.77      379.00      5.67 o 
   5  -1   5     1483.84     1434.72     27.45 o 
   7  -1   5      116.81      112.10      2.36 o 
   9  -1   5      379.45      410.17      7.72 o 
 -12   0   5      516.52      523.12     10.05 o 
 -10   0   5      723.77      751.20     10.53 o 
  -8   0   5      290.52      308.82      6.24 o 
  -6   0   5     1216.29     1275.90      5.68 o 
  -4   0   5     3053.01     3408.26     13.69 o 
  -2   0   5        0.54        6.32      0.68 o 
   0   0   5      234.90      292.46      7.85 o 
   2   0   5     2412.47     2587.36     32.28 o 
   4   0   5     2779.37     2750.86     19.16 o 
   6   0   5      778.61      765.54      9.32 o 
   8   0   5     2621.47     2779.16     19.35 o 
  10   0   5       81.34       85.58      5.01 o 
 -13   1   5      221.30      231.69      7.59 o 
 -11   1   5      197.18      210.19      6.45 o 
  -9   1   5      893.95      856.40     10.69 o 
  -7   1   5     3715.21     3585.67     31.85 o 
  -5   1   5     2505.69     2489.99     21.88 o 
  -3   1   5     9682.58     9402.48     61.40 o 
  -1   1   5    11685.48    12195.51     54.25 o 
   1   1   5     1566.82     1741.93     37.31 o 
   3   1   5      369.16      351.58      7.70 o 
   5   1   5     1510.47     1466.06     11.03 o 
   7   1   5      114.45      126.93      4.93 o 
   9   1   5      382.89      417.88      8.93 o 
  11   1   5       50.43       59.98      5.20 o 
 -12   2   5       84.98       99.72      5.40 o 
 -10   2   5      442.70      442.79      8.65 o 
  -8   2   5      557.54      520.44      8.24 o 
  -6   2   5      650.44      595.39      4.65 o 
  -4   2   5      152.71      147.40      2.71 o 
  -2   2   5      975.67     1033.80     19.75 o 
   0   2   5     1780.51     1874.88     20.80 o 
   2   2   5     5477.68     5647.26    189.14 o 
   4   2   5      144.99      159.92     13.21 o 
   8   2   5      421.39      471.37      9.15 o 
  10   2   5      161.26      170.42      6.80 o 
 -11   3   5       64.12       69.80      5.12 o 
  -9   3   5      638.92      659.94     10.15 o 
  -7   3   5      138.95      145.14      2.86 o 
  -5   3   5       42.19       39.39      1.30 o 
  -3   3   5      309.01      325.52     10.02 o 
  -1   3   5      691.59      691.02     14.98 o 
   1   3   5     1827.67     1942.43     37.58 o 
   3   3   5     1357.12     1460.54     11.37 o 
   5   3   5     1788.18     1815.64     13.65 o 
   7   3   5      704.67      727.35      9.79 o 
   9   3   5      108.30      117.92      3.81 o 
 -10   4   5     1147.19     1184.10     10.20 o 
  -8   4   5      129.23      111.49      4.55 o 
  -6   4   5     2410.55     2377.60     15.70 o 
  -4   4   5       93.29       86.06      2.13 o 
  -2   4   5     2831.87     2810.80     23.74 o 
   0   4   5     2965.03     2988.02     49.03 o 
   2   4   5     3313.51     3230.42     18.62 o 
   4   4   5     1177.99     1203.17     15.12 o 
   6   4   5      229.82      214.85      5.67 o 
   8   4   5      109.74      101.20      3.62 o 
  -9   5   5       49.33       48.75      5.23 o 
  -7   5   5      679.11      688.99     12.53 o 
  -5   5   5       22.64       19.13      2.89 o 
  -3   5   5        3.23        3.03      3.08 o 
  -1   5   5     1812.47     1781.25     21.42 o 
   1   5   5      192.16      204.29      5.70 o 
   3   5   5      204.04      212.63      6.25 o 
   5   5   5       37.65       37.13      4.06 o 
   7   5   5      158.87      147.05      3.92 o 
  -8   6   5       19.24       28.44      4.32 o 
  -6   6   5      216.27      244.20      7.75 o 
  -4   6   5       81.62       80.68      5.03 o 
  -2   6   5      849.00      871.66     12.61 o 
   0   6   5      160.17      151.18     11.87 o 
   2   6   5      105.37      103.51      3.31 o 
   4   6   5      143.63      152.89      6.07 o 
   6   6   5       49.93       44.62      4.57 o 
  -5   7   5      708.83      787.70     13.27 o 
  -3   7   5     1350.25     1374.11     16.31 o 
  -1   7   5      352.99      358.61      5.93 o 
   1   7   5      658.01      728.94      8.12 o 
   3   7   5      116.66      122.82      6.04 o 
   4  -6   6      121.40      109.55      5.11 o 
   6  -6   6       29.75       21.61      3.12 o 
   1  -5   6      153.04      153.39      4.59 o 
   5  -5   6      159.00      154.63      5.95 o 
   7  -5   6      168.68      168.49      6.53 o 
 -10  -4   6      262.39      260.65      7.11 o 
  -8  -4   6      435.61      413.66      8.09 o 
  -2  -4   6       63.70       62.71      2.77 o 
   0  -4   6     2589.06     2614.50     15.60 o 
   2  -4   6      314.94      305.33      5.32 o 
   4  -4   6     1818.60     1699.47     15.36 o 
   6  -4   6      129.69      124.95      5.55 o 
   8  -4   6      972.65      948.32     14.02 o 
  -9  -3   6     1843.13     1803.55     15.22 o 
  -7  -3   6      823.39      776.25      9.47 o 
  -5  -3   6      126.33      132.51      2.71 o 
  -3  -3   6      569.65      593.28     19.40 o 
  -1  -3   6      590.13      590.59     24.19 o 
   1  -3   6       71.98       80.94      1.75 o 
   3  -3   6      314.03      292.58      4.02 o 
   5  -3   6      234.39      218.02      6.04 o 
   7  -3   6      121.11      102.02      5.04 o 
   9  -3   6       17.30       12.56      3.19 o 
  -8  -2   6     1373.87     1346.58     18.26 o 
  -6  -2   6        3.48        3.09      1.56 o 
  -4  -2   6     2153.22     2092.72     15.51 o 
  -2  -2   6      749.56      758.05      7.23 o 
   0  -2   6     2351.98     2469.23     37.57 o 
   2  -2   6      626.74      663.95      8.42 o 
   4  -2   6     1427.49     1447.76     12.02 o 
   6  -2   6      784.15      733.81     17.34 o 
   8  -2   6      413.03      370.58      8.06 o 
  10  -2   6      150.63      132.28      5.58 o 
 -11  -1   6      324.16      315.07     22.05 o 
  -9  -1   6      641.59      636.72     19.79 o 
  -7  -1   6     2287.37     2340.53     10.05 o 
  -5  -1   6     4124.61     4229.35     28.07 o 
  -3  -1   6     2586.12     2487.28     33.46 o 
  -1  -1   6      729.15      735.70     10.13 o 
   1  -1   6     5825.98     6305.08     29.27 o 
   3  -1   6     1865.90     1887.83     14.27 o 
   5  -1   6     2631.91     2443.40     26.60 o 
   7  -1   6     1245.83     1145.33     25.47 o 
   9  -1   6      214.07      192.23      6.06 o 
 -12   0   6      165.70      153.61     17.64 o 
 -10   0   6      383.32      393.21     29.96 o 
  -8   0   6        0.08        1.90      1.51 o 
  -6   0   6     1988.42     1889.41     43.55 o 
  -4   0   6      136.69      137.75      4.04 o 
  -2   0   6       74.42       79.19      1.99 o 
   0   0   6      177.53      169.77      2.54 o 
   2   0   6     1833.98     2087.21     24.04 o 
   4   0   6        0.02        1.62      0.88 o 
   6   0   6        0.53       -0.58      1.65 o 
   8   0   6      572.41      592.48     58.46 o 
  10   0   6      537.22      576.85     10.58 o 
 -11   1   6      320.35      313.63      5.44 o 
  -9   1   6      652.26      639.48      9.39 o 
  -7   1   6     2282.14     2251.74      9.88 o 
  -5   1   6     4092.09     4204.02     27.50 o 
  -3   1   6     2674.07     2532.68     21.40 o 
  -1   1   6      675.72      669.91      6.75 o 
   1   1   6     5867.64     6295.65     47.92 o 
   3   1   6     1882.26     1944.24     58.68 o 
   5   1   6     2643.01     2512.27     13.17 o 
   9   1   6      221.78      255.16      7.48 o 
  11   1   6      453.41      564.09     11.50 o 
 -12   2   6      193.15      204.13      9.54 o 
 -10   2   6      500.10      452.76      6.31 o 
  -8   2   6     1409.12     1355.45     10.50 o 
  -6   2   6        3.97        3.56      1.02 o 
  -4   2   6     2164.08     2058.90     18.34 o 
  -2   2   6      745.81      757.31     11.54 o 
   0   2   6     2334.31     2497.32     22.39 o 
   2   2   6      619.17      658.13     29.06 o 
   4   2   6     1419.96     1514.85     30.99 o 
   8   2   6      414.57      450.46      9.28 o 
  10   2   6      143.69      163.69      6.88 o 
 -11   3   6      249.43      273.12      5.46 o 
  -9   3   6     1843.54     1865.37     57.74 o 
  -7   3   6      802.61      759.99     13.79 o 
  -5   3   6      127.97      124.92      2.13 o 
  -3   3   6      564.53      548.36      7.85 o 
  -1   3   6      601.20      601.65     14.54 o 
   1   3   6       74.69       87.39      3.97 o 
   3   3   6      307.85      297.48      5.70 o 
   5   3   6      227.64      236.34      5.70 o 
   7   3   6      124.46      108.88      4.69 o 
   9   3   6       18.18       13.35      2.89 o 
 -10   4   6      266.50      284.56     22.42 o 
  -8   4   6      422.36      416.24      7.86 o 
  -6   4   6      443.08      418.51     12.45 o 
  -4   4   6     1782.66     1815.65      9.86 o 
  -2   4   6       63.67       58.84      1.88 o 
   0   4   6     2655.21     2609.19     31.16 o 
   2   4   6      318.77      303.00      6.50 o 
   4   4   6     1828.25     1690.97     13.58 o 
   6   4   6      129.43      122.03      4.83 o 
   8   4   6      968.54     1013.60     28.89 o 
  -9   5   6      313.00      306.10      9.19 o 
  -7   5   6      527.31      526.40      6.55 o 
  -5   5   6      802.81      833.32      8.35 o 
  -3   5   6       63.09       55.07      3.91 o 
  -1   5   6     1294.42     1277.68     12.04 o 
   1   5   6      148.41      156.81      5.23 o 
   3   5   6      155.90      154.33      5.51 o 
   7   5   6      161.56      174.83      5.87 o 
  -8   6   6      226.16      252.91      7.81 o 
  -6   6   6      154.62      157.59      6.44 o 
  -4   6   6      381.09      404.52      8.91 o 
  -2   6   6       27.90       18.45      3.57 o 
   0   6   6      534.94      525.76      6.43 o 
   2   6   6        0.29       -3.33      3.33 o 
   4   6   6      115.74      115.65      5.50 o 
  -5   7   6       50.03       66.27      5.07 o 
  -3   7   6      819.61      904.00     13.67 o 
  -1   7   6      290.89      289.51      8.86 o 
   1   7   6      860.19      905.64     11.20 o 
   3   7   6      249.57      257.20      5.09 o 
   0  -6   7       15.17       12.42      2.86 o 
   4  -6   7        1.37        3.57      3.14 o 
  -9  -5   7      194.18      187.22      6.58 o 
  -7  -5   7      251.85      240.71      6.96 o 
  -1  -5   7      415.65      406.19      7.65 o 
   1  -5   7      309.14      299.97      6.17 o 
   5  -5   7      593.01      576.91     10.58 o 
   7  -5   7      125.48      117.42      5.72 o 
 -10  -4   7       47.07       47.87      4.22 o 
  -8  -4   7      448.48      453.91      8.58 o 
  -6  -4   7      631.44      614.39      9.41 o 
  -4  -4   7      649.29      672.71      9.32 o 
  -2  -4   7     1588.33     1572.91     11.18 o 
   0  -4   7      540.11      520.07      7.47 o 
   4  -4   7      820.77      758.91     10.76 o 
   6  -4   7      285.93      260.32      7.47 o 
   8  -4   7      208.42      193.69      6.87 o 
  -9  -3   7      305.54      302.47      6.88 o 
  -7  -3   7     1471.18     1406.61     13.02 o 
  -5  -3   7      774.08      766.22      6.00 o 
  -3  -3   7     1028.58     1024.76      6.58 o 
  -1  -3   7      222.91      220.20      7.91 o 
   1  -3   7      422.20      412.82      5.99 o 
   3  -3   7      570.98      529.52     25.73 o 
   5  -3   7      648.25      602.05      9.50 o 
   7  -3   7       44.84       42.23      3.81 o 
   9  -3   7       80.73       77.12      4.74 o 
  -8  -2   7      961.23      923.08     17.45 o 
  -6  -2   7      894.48      916.61     10.59 o 
  -4  -2   7      656.85      637.61      8.71 o 
  -2  -2   7     3494.26     3469.06     90.12 o 
   0  -2   7       30.81       19.97      1.26 o 
   2  -2   7     2585.41     2569.95     15.79 o 
   4  -2   7      846.47      819.79      6.48 o 
   6  -2   7      709.87      658.76      6.35 o 
   8  -2   7      180.63      173.06      6.07 o 
  10  -2   7      252.61      239.47      7.24 o 
 -11  -1   7      155.58      121.44      4.83 o 
  -9  -1   7      443.34      409.26      5.02 o 
  -7  -1   7      503.52      465.03     11.47 o 
  -5  -1   7     3654.07     3545.61     65.62 o 
  -3  -1   7     1447.51     1475.21      5.91 o 
  -1  -1   7     3129.45     3086.85     49.86 o 
   1  -1   7     1309.50     1415.68      9.79 o 
   3  -1   7     1252.53     1228.40      6.14 o 
   5  -1   7      541.88      481.23      5.17 o 
   7  -1   7     1352.03     1216.61     13.57 o 
   9  -1   7      280.48      251.34      6.92 o 
 -12   0   7       50.74       62.69      3.03 o 
 -10   0   7      538.26      503.01     15.22 o 
  -8   0   7      458.41      453.27      7.71 o 
  -6   0   7      699.99      690.70      5.64 o 
  -4   0   7       96.50       57.56      2.66 o 
  -2   0   7     1307.06     1337.82     17.00 o 
   0   0   7     5817.72     6246.10     12.11 o 
   2   0   7       32.84       28.28      0.98 o 
   4   0   7        0.48        1.73      1.40 o 
   6   0   7      383.37      373.80     11.52 o 
   8   0   7       19.94       19.84      2.38 o 
  10   0   7      451.11      510.29     10.43 o 
 -11   1   7      152.68      143.62      8.01 o 
  -9   1   7      411.86      388.70      9.73 o 
  -7   1   7      510.72      463.91      4.15 o 
  -5   1   7     3608.40     3497.86     48.55 o 
  -3   1   7     1410.45     1482.31      5.49 o 
  -1   1   7     3086.25     3021.30     25.49 o 
   1   1   7     1281.35     1381.14     18.11 o 
   3   1   7     1219.66     1224.81     31.25 o 
   5   1   7      539.26      525.69     11.61 o 
   9   1   7      272.97      279.67      7.01 o 
 -12   2   7      269.50      292.87      9.08 o 
 -10   2   7      162.09      166.29      5.75 o 
  -8   2   7      938.14      871.27     13.10 o 
  -6   2   7      929.88      933.03     26.31 o 
  -4   2   7      663.94      633.77      7.42 o 
  -2   2   7     3517.92     3530.24     23.99 o 
   0   2   7       34.30       24.76      1.29 o 
   2   2   7     2591.13     2408.04     13.96 o 
   4   2   7      829.60      843.21     40.80 o 
  10   2   7      252.14      313.93      8.92 o 
 -11   3   7      247.26      240.69     12.08 o 
  -9   3   7      309.62      313.43      5.30 o 
  -7   3   7     1458.25     1398.67     13.44 o 
  -5   3   7      772.63      762.36      4.96 o 
  -3   3   7     1029.50      995.34      5.56 o 
  -1   3   7      224.53      220.29      2.74 o 
   1   3   7      415.32      431.82     15.24 o 
   3   3   7      564.24      521.49      7.53 o 
   5   3   7      654.23      636.55      8.96 o 
   7   3   7       41.57       36.44      3.66 o 
   9   3   7       83.61       92.29     10.43 o 
 -10   4   7       53.28       53.03      3.11 o 
  -8   4   7      450.10      427.14     12.22 o 
  -6   4   7      593.10      585.26      6.39 o 
  -4   4   7      637.05      623.41     25.43 o 
  -2   4   7     1569.98     1544.98      8.78 o 
   0   4   7      552.29      531.87      8.25 o 
   2   4   7     1506.37     1530.02     12.95 o 
   4   4   7      838.49      740.77      9.53 o 
   6   4   7      277.89      288.02      6.92 o 
   8   4   7      205.16      204.55      6.64 o 
  -9   5   7      199.43      185.46      6.66 o 
  -7   5   7      252.11      251.91      5.41 o 
  -5   5   7      838.67      830.89      7.68 o 
  -3   5   7      620.91      585.58      8.95 o 
   5   5   7      581.53      557.03      9.29 o 
   7   5   7      124.47      125.38      5.37 o 
  -6   6   7      318.27      342.69      8.86 o 
  -4   6   7      280.83      271.01      7.63 o 
  -2   6   7     1513.17     1575.55     15.83 o 
   0   6   7       12.34       13.87      3.14 o 
   2   6   7      415.93      436.10      9.01 o 
  -3   7   7        6.69       19.20      4.13 o 
  -1   7   7      677.34      665.16     11.43 o 
   1   7   7       37.05       35.93      8.42 o 
  -3  -7   8      144.02      144.14      6.14 o 
  -1  -7   8       99.30       85.24      5.09 o 
  -6  -6   8      279.70      321.46      8.50 o 
  -4  -6   8      421.70      425.76      9.03 o 
  -2  -6   8      111.07      132.09      5.48 o 
   0  -6   8      120.55      117.95      4.89 o 
   4  -6   8       51.75       47.80      4.18 o 
  -9  -5   8      790.72      830.53     12.84 o 
  -7  -5   8       66.98       76.15      4.92 o 
  -5  -5   8      620.66      631.96     10.26 o 
  -3  -5   8      460.68      494.14      8.74 o 
  -1  -5   8      123.23      115.46      4.66 o 
   5  -5   8      320.74      320.91      8.33 o 
   7  -5   8       17.35        9.31      3.31 o 
 -10  -4   8      154.21      144.48      5.98 o 
  -8  -4   8      331.34      299.57      7.32 o 
  -6  -4   8      431.00      406.75      7.95 o 
  -4  -4   8     1250.11     1219.48      8.95 o 
  -2  -4   8      615.03      618.26     11.73 o 
   0  -4   8      690.83      675.26      8.74 o 
   4  -4   8      549.35      527.46      9.34 o 
   6  -4   8      169.55      162.68      6.18 o 
   8  -4   8      164.17      166.58      6.52 o 
  -9  -3   8      251.58      218.28      6.26 o 
  -7  -3   8       55.91       48.09      2.44 o 
  -5  -3   8      353.14      331.25      4.31 o 
  -3  -3   8       89.28       88.12      2.61 o 
  -1  -3   8      681.71      708.47     29.53 o 
   1  -3   8      482.56      473.67      6.60 o 
   3  -3   8      101.50       94.25      3.88 o 
   5  -3   8      317.36      292.50      7.03 o 
   7  -3   8       83.69       79.06      4.60 o 
   9  -3   8       77.62       63.42      4.56 o 
 -10  -2   8      231.16      209.79      5.92 o 
  -8  -2   8      476.66      445.92      5.25 o 
  -6  -2   8     1496.22     1451.15     21.63 o 
  -4  -2   8     2225.51     2266.01     35.33 o 
  -2  -2   8     2342.05     2323.60     38.91 o 
   0  -2   8      385.42      382.25     20.55 o 
   2  -2   8     3103.98     3147.97     49.16 o 
   4  -2   8     1831.05     1743.47     13.28 o 
   6  -2   8      264.27      246.58      4.28 o 
   8  -2   8      202.82      200.94      6.58 o 
  10  -2   8       67.68       57.06      4.32 o 
 -11  -1   8      246.42      256.76      6.62 o 
  -9  -1   8      657.34      605.05      6.16 o 
  -7  -1   8      907.77      937.99     12.24 o 
  -5  -1   8      288.89      278.49      3.21 o 
  -3  -1   8      125.24      122.21      2.24 o 
  -1  -1   8     1323.65     1369.78     36.47 o 
   1  -1   8     6160.34     6385.05     70.57 o 
   3  -1   8      494.42      486.40      3.77 o 
   5  -1   8     2103.58     1957.46     22.36 o 
   7  -1   8      372.01      371.91     10.00 o 
   9  -1   8      597.27      591.25     10.37 o 
 -12   0   8        4.57        6.60      5.22 o 
 -10   0   8      192.05      194.20      6.14 o 
  -8   0   8      633.97      582.88      6.03 o 
  -6   0   8       63.96       61.64      2.05 o 
  -4   0   8     1453.59     1588.80      9.85 o 
  -2   0   8        1.88        4.01      1.12 o 
   0   0   8      210.16      206.32      4.30 o 
   2   0   8        0.06        1.15      0.99 o 
   4   0   8      320.27      293.67      6.06 o 
   6   0   8      578.90      521.93      5.82 o 
   8   0   8      169.08      191.29     29.81 o 
  10   0   8       11.33        5.15      3.74 o 
 -11   1   8      244.48      250.68      9.00 o 
  -9   1   8      652.02      630.86      9.34 o 
  -7   1   8      918.15      928.14     18.88 o 
  -5   1   8      304.04      292.21      3.11 o 
  -3   1   8      108.32      101.52      1.55 o 
  -1   1   8     1340.53     1370.16     12.70 o 
   1   1   8     6075.71     6224.43     16.17 o 
   3   1   8      493.84      520.39      5.13 o 
   5   1   8     2134.11     2073.55     16.87 o 
   7   1   8      374.51      373.92      7.68 o 
   9   1   8      595.15      595.96     10.08 o 
 -12   2   8      112.18      114.32      3.98 o 
 -10   2   8      228.09      225.85      7.35 o 
  -8   2   8      464.10      431.34      7.44 o 
  -6   2   8     1506.56     1478.88     62.09 o 
  -4   2   8     2225.06     2227.92     22.42 o 
  -2   2   8     2350.56     2325.96     24.74 o 
   0   2   8      363.09      369.97      8.37 o 
   2   2   8     3084.49     3150.58     21.35 o 
   4   2   8     1881.41     1824.55     16.10 o 
  10   2   8       68.47       90.41      5.94 o 
 -11   3   8       23.24       21.15      3.59 o 
  -9   3   8      246.62      224.17      5.87 o 
  -7   3   8       53.75       54.06      2.52 o 
  -5   3   8      368.94      325.80     18.39 o 
  -3   3   8       82.79       88.11      2.26 o 
  -1   3   8      684.58      708.14     15.72 o 
   1   3   8      483.74      459.08     13.06 o 
   3   3   8      107.75      104.46      6.12 o 
   5   3   8      327.11      317.00      6.94 o 
   7   3   8       84.15       76.22      4.67 o 
   9   3   8       80.77       78.71      6.12 o 
 -10   4   8      157.82      165.97      4.53 o 
  -8   4   8      327.50      324.81      6.64 o 
  -6   4   8      414.52      402.12      5.51 o 
  -4   4   8     1258.17     1227.60     36.61 o 
  -2   4   8      629.82      611.78     23.63 o 
   0   4   8      699.48      673.01     23.41 o 
   2   4   8      484.68      457.41      5.65 o 
   4   4   8      525.60      533.45      8.78 o 
   6   4   8      174.06      172.54      6.09 o 
   8   4   8      164.97      160.13      6.38 o 
  -9   5   8      786.68      837.13     12.61 o 
  -7   5   8       67.82       76.76      5.10 o 
  -5   5   8      612.17      596.31     21.12 o 
  -3   5   8      480.17      452.61      8.33 o 
  -1   5   8      114.24      110.62      5.05 o 
   5   5   8      318.87      305.37      7.59 o 
   7   5   8       18.26       22.17      3.91 o 
  -6   6   8      281.65      302.97      8.58 o 
  -4   6   8      422.18      422.66      9.19 o 
  -2   6   8      118.94      126.83      5.57 o 
  -3   7   8      140.02      156.66      6.23 o 
  -1   7   8      101.62       85.82      4.66 o 
  -6  -6   9      255.74      289.25      8.29 o 
  -4  -6   9       77.92       76.68      4.98 o 
  -2  -6   9      211.28      206.23      6.54 o 
   4  -6   9      159.89      150.93      6.45 o 
  -7  -5   9      278.04      273.04      7.59 o 
  -5  -5   9       79.37       81.42      4.87 o 
  -3  -5   9      176.00      187.64      5.95 o 
  -1  -5   9      225.02      197.08      5.82 o 
   3  -5   9      233.21      216.08      6.44 o 
   5  -5   9      200.72      191.72      6.85 o 
 -10  -4   9       33.61       31.79      4.22 o 
  -8  -4   9      346.43      336.70      7.97 o 
  -6  -4   9      363.48      370.36      7.88 o 
  -4  -4   9     1030.36     1044.95     31.45 o 
  -2  -4   9     1638.57     1626.13     35.59 o 
   0  -4   9      582.00      599.82      8.55 o 
   4  -4   9      489.16      468.66      9.02 o 
   6  -4   9      158.32      145.41      5.96 o 
  -9  -3   9       80.85       66.55      4.35 o 
  -7  -3   9     1110.23     1076.69      8.36 o 
  -5  -3   9      770.90      764.86     12.66 o 
  -3  -3   9      887.49      875.46      6.91 o 
  -1  -3   9      533.36      519.79     28.80 o 
   1  -3   9     1664.96     1725.60     12.77 o 
   3  -3   9      174.60      166.74      3.58 o 
   5  -3   9      362.04      358.87      7.70 o 
   7  -3   9      230.31      218.11      6.92 o 
 -10  -2   9      326.75      307.47      7.14 o 
  -8  -2   9       57.68       49.39      2.20 o 
  -6  -2   9     1041.11     1018.10     29.36 o 
  -4  -2   9      240.98      217.87      8.91 o 
  -2  -2   9     4511.69     4534.29     25.82 o 
   0  -2   9      864.72      896.27     26.45 o 
   2  -2   9      180.22      167.73      2.87 o 
   4  -2   9     1604.34     1566.62     15.77 o 
   6  -2   9       44.70       38.75      2.49 o 
   8  -2   9      162.28      153.05      5.93 o 
 -11  -1   9       53.73       50.67      3.80 o 
  -9  -1   9      407.91      389.35      5.35 o 
  -7  -1   9      744.28      711.39      8.80 o 
  -5  -1   9      684.48      659.02      4.93 o 
  -3  -1   9      154.12      144.98      2.65 o 
  -1  -1   9      662.75      669.36     21.61 o 
   1  -1   9     4111.80     4329.54     12.36 o 
   3  -1   9     1982.08     1882.55     22.68 o 
   5  -1   9     1513.77     1476.48     15.87 o 
   7  -1   9      642.17      569.25     12.78 o 
   9  -1   9       17.33       12.59      2.94 o 
 -12   0   9      761.01      838.54     12.32 o 
 -10   0   9      891.26      851.48     11.36 o 
  -8   0   9      721.93      726.28      6.94 o 
  -6   0   9      547.11      536.17      4.73 o 
  -4   0   9     1016.31      957.79      6.40 o 
  -2   0   9      353.02      396.06      7.86 o 
   0   0   9        1.48        0.50      2.40 o 
   2   0   9       98.15       91.75      1.90 o 
   4   0   9      486.22      481.25      9.96 o 
   6   0   9      393.24      369.74      5.19 o 
   8   0   9        2.86       -0.07      3.02 o 
 -11   1   9       54.61       58.67      4.45 o 
  -9   1   9      418.36      406.52      8.11 o 
  -7   1   9      757.48      725.65     13.01 o 
  -5   1   9      692.04      668.29     18.27 o 
  -3   1   9      145.41      128.44      1.93 o 
  -1   1   9      683.86      683.69      8.42 o 
   1   1   9     4095.11     4256.13     62.80 o 
   3   1   9     1988.26     1970.57     10.04 o 
   5   1   9     1494.30     1517.98      9.22 o 
   7   1   9      634.60      593.43      9.85 o 
   9   1   9       18.16       19.69      2.86 o 
 -10   2   9      324.99      331.92     20.08 o 
  -8   2   9       53.78       45.63      4.16 o 
  -6   2   9     1046.87     1007.75     20.73 o 
  -4   2   9      240.69      216.35      2.87 o 
  -2   2   9     4480.15     4457.79     46.78 o 
   0   2   9      852.26      873.75      7.63 o 
   2   2   9      164.84      157.75      2.75 o 
   4   2   9     1617.69     1556.00     18.09 o 
   6   2   9       45.84       43.55      4.17 o 
   8   2   9      170.55      165.56      6.34 o 
 -11   3   9      471.64      469.19      6.99 o 
  -9   3   9       81.27       72.33      3.30 o 
  -7   3   9     1113.57     1140.59      8.72 o 
  -5   3   9      767.75      762.48      7.99 o 
  -3   3   9      938.71      918.57     17.98 o 
  -1   3   9      530.56      527.66      7.90 o 
   1   3   9     1675.36     1718.36     12.02 o 
   3   3   9      165.95      162.94      2.99 o 
   5   3   9      368.17      383.28      7.87 o 
   7   3   9      229.64      219.47      6.81 o 
 -10   4   9       34.17       36.26      3.97 o 
  -8   4   9      345.19      330.67      8.03 o 
  -6   4   9      365.88      372.95     13.10 o 
  -4   4   9     1038.62     1040.85     11.63 o 
  -2   4   9     1644.76     1593.03      9.94 o 
   0   4   9      602.35      567.11      8.97 o 
   2   4   9      540.99      555.73      6.79 o 
   4   4   9      484.17      483.43      8.70 o 
   6   4   9      151.17      146.22      5.91 o 
  -7   5   9      271.09      298.77      5.49 o 
  -5   5   9       77.60       81.15      2.74 o 
  -3   5   9      172.68      172.30      5.69 o 
  -1   5   9      220.54      208.43      6.49 o 
   5   5   9      198.81      188.76      6.44 o 
  -6   6   9      262.43      284.53      8.21 o 
  -4   6   9       81.26       71.59      4.70 o 
  -4  -6  10      459.76      459.80      9.73 o 
  -2  -6  10      163.56      160.77      6.23 o 
  -7  -5  10      140.13      125.28      5.96 o 
  -5  -5  10      136.50      136.84      5.82 o 
  -3  -5  10      138.52      148.46      5.75 o 
  -1  -5  10      902.01      949.45     11.90 o 
   3  -5  10      196.35      199.32      6.46 o 
   5  -5  10      148.07      149.24      6.34 o 
  -8  -4  10       30.26       25.64      3.96 o 
  -6  -4  10      359.20      352.36      7.99 o 
  -4  -4  10      110.89      105.30      3.25 o 
  -2  -4  10      543.97      556.79      8.52 o 
   0  -4  10       44.71       39.93      3.47 o 
   2  -4  10      638.73      598.99      9.34 o 
   4  -4  10        5.89        5.10      2.88 o 
   6  -4  10      601.34      596.44     11.20 o 
  -9  -3  10      272.62      246.05      7.03 o 
  -7  -3  10      157.78      164.11      9.77 o 
  -5  -3  10     2803.45     2796.53     12.95 o 
  -3  -3  10      146.85      141.99      4.47 o 
  -1  -3  10     1480.31     1536.78      9.26 o 
   1  -3  10      259.02      247.13      5.54 o 
   3  -3  10      477.95      465.55     14.80 o 
   5  -3  10      165.42      163.70      4.10 o 
   7  -3  10      330.11      321.35      8.12 o 
 -10  -2  10      145.07      121.82      5.16 o 
  -8  -2  10      383.00      337.78      5.14 o 
  -6  -2  10      146.33      142.52      3.86 o 
  -4  -2  10     2179.74     2167.78     21.67 o 
  -2  -2  10      441.16      473.78     20.41 o 
   0  -2  10       18.65       21.79      2.45 o 
   2  -2  10      132.40      121.61      2.42 o 
   4  -2  10      176.34      184.51      3.88 o 
   6  -2  10      454.30      431.64      5.96 o 
   8  -2  10      170.73      169.64      6.23 o 
 -11  -1  10       32.71       31.79      3.49 o 
  -9  -1  10      106.39      105.07      9.95 o 
  -7  -1  10      455.36      442.08      9.42 o 
  -5  -1  10      504.65      509.59      8.15 o 
  -3  -1  10      512.12      517.57     19.69 o 
  -1  -1  10       26.14       29.83      1.82 o 
   1  -1  10      692.29      670.95      4.66 o 
   3  -1  10      458.03      447.73      4.05 o 
   5  -1  10      706.66      666.00      6.71 o 
   7  -1  10      229.69      216.62      4.45 o 
   9  -1  10      176.11      176.91      6.19 o 
 -12   0  10      354.09      381.40      8.68 o 
 -10   0  10       16.06       17.14      3.46 o 
  -8   0  10     4442.51     4440.92    104.74 o 
  -6   0  10      674.30      698.36     21.30 o 
  -4   0  10     2664.60     2766.56      9.97 o 
  -2   0  10      332.57      315.02      8.24 o 
   0   0  10      294.76      281.53      4.11 o 
   2   0  10     1283.41     1237.31     22.40 o 
   4   0  10      212.54      203.39      4.65 o 
   6   0  10        0.05       -0.06      1.81 o 
   8   0  10       13.62       16.80      3.71 o 
 -11   1  10       30.60       28.75      3.80 o 
  -9   1  10      112.91      110.01      5.11 o 
  -7   1  10      467.02      454.89     20.50 o 
  -5   1  10      521.61      516.09     19.51 o 
  -3   1  10      486.85      469.06      5.07 o 
  -1   1  10       24.04       28.13      1.37 o 
   1   1  10      711.50      665.92     22.98 o 
   3   1  10      460.60      441.25      5.37 o 
   5   1  10      710.30      666.10      9.94 o 
   7   1  10      237.85      228.81      6.83 o 
   9   1  10      175.66      188.34     11.94 o 
 -10   2  10      147.77      156.55      6.20 o 
  -8   2  10      385.23      376.31      8.02 o 
  -6   2  10      143.26      137.06      5.69 o 
  -4   2  10     2188.85     2201.67     36.43 o 
  -2   2  10      431.48      436.85      8.84 o 
   0   2  10       12.88       17.32      1.38 o 
   2   2  10      130.90      118.58      2.58 o 
   4   2  10      165.43      177.98      4.36 o 
   6   2  10      449.78      412.97      8.73 o 
   8   2  10      167.57      160.36      6.53 o 
  -9   3  10      277.05      271.92      7.66 o 
  -7   3  10      154.37      144.97     10.02 o 
  -5   3  10     2776.07     2790.45     46.11 o 
  -3   3  10      139.88      143.63      2.87 o 
  -1   3  10     1496.16     1495.72     29.33 o 
   1   3  10      256.68      243.34      4.35 o 
   3   3  10      472.08      464.65      6.48 o 
   5   3  10      160.72      163.01      3.72 o 
   7   3  10      325.37      335.74      7.34 o 
  -8   4  10       29.25       22.68      3.97 o 
  -6   4  10      358.47      340.60     16.73 o 
  -4   4  10      109.01      108.59      9.15 o 
  -2   4  10      564.12      557.59     26.85 o 
   0   4  10       46.07       38.49      4.00 o 
   2   4  10      660.87      622.82      8.19 o 
   4   4  10        6.69        4.21      3.47 o 
   6   4  10      598.30      610.12     10.94 o 
  -7   5  10      135.21      148.42      5.06 o 
  -5   5  10      126.87      129.28     11.60 o 
  -3   5  10      131.86      117.89      5.44 o 
  -1   5  10      922.87      943.92     12.67 o 
   1   5  10      244.55      233.78      6.55 o 
   5   5  10      144.02      128.37      5.97 o 
  -4   6  10      461.05      446.01      9.52 o 
  -4  -6  11       52.26       55.63      4.95 o 
  -2  -6  11      419.30      434.80      9.31 o 
  -7  -5  11      141.00      144.25      6.35 o 
  -3  -5  11      178.15      177.22      6.47 o 
  -1  -5  11      422.51      430.89      8.69 o 
   3  -5  11      299.51      274.89      7.54 o 
  -8  -4  11      109.70       97.28      5.35 o 
  -6  -4  11       81.93       75.92      3.11 o 
  -4  -4  11      111.95      110.05      5.11 o 
  -2  -4  11      252.03      264.55      4.65 o 
   0  -4  11      209.18      211.49      5.82 o 
   2  -4  11       79.25       79.29      4.37 o 
   4  -4  11      232.99      240.36      7.03 o 
   6  -4  11       47.95       50.00      4.34 o 
  -9  -3  11      158.06      158.64      5.98 o 
  -7  -3  11      223.58      211.24     10.64 o 
  -5  -3  11     1300.03     1336.71      9.47 o 
  -3  -3  11      713.47      699.20      6.88 o 
  -1  -3  11     1564.22     1635.49     10.80 o 
   1  -3  11      701.12      738.43     19.33 o 
   3  -3  11      503.83      487.64     24.64 o 
   5  -3  11      846.12      867.58     12.00 o 
   7  -3  11       20.58       25.73      3.48 o 
 -10  -2  11      242.81      217.71      6.67 o 
  -8  -2  11      128.89      103.29      3.53 o 
  -6  -2  11      842.96      838.72     30.81 o 
  -4  -2  11      416.59      388.56     10.80 o 
  -2  -2  11      247.09      251.88      4.32 o 
   0  -2  11      214.04      220.98      6.73 o 
   2  -2  11       69.82       62.27      2.04 o 
   4  -2  11      235.03      227.68      4.34 o 
   6  -2  11      207.82      205.86      4.45 o 
   8  -2  11       49.07       57.33      4.38 o 
 -11  -1  11      171.97      182.03      6.57 o 
  -9  -1  11      281.33      269.68     10.87 o 
  -7  -1  11       59.45       65.39      2.83 o 
  -5  -1  11      259.94      261.29      9.87 o 
  -3  -1  11      967.56      986.83     32.90 o 
  -1  -1  11      142.44      139.14      4.12 o 
   1  -1  11      228.31      210.76      5.71 o 
   3  -1  11      409.76      382.72      6.06 o 
   5  -1  11      170.35      168.58      3.84 o 
   7  -1  11        5.05        5.81      1.99 o 
 -10   0  11      572.45      594.32     10.46 o 
  -8   0  11      921.70      906.35     13.15 o 
  -6   0  11     3012.29     3072.97     30.62 o 
  -4   0  11      256.31      264.58      5.88 o 
  -2   0  11     3817.52     3643.48     59.36 o 
   0   0  11       76.49       67.59      2.66 o 
   2   0  11     3645.08     3567.20     35.19 o 
   4   0  11        4.13        5.40      3.19 o 
   6   0  11      813.43      843.07     18.24 o 
   8   0  11       42.76       37.47      4.35 o 
 -11   1  11      174.68      178.95      6.57 o 
  -9   1  11      290.14      288.70      7.88 o 
  -7   1  11       55.50       51.51      3.26 o 
  -5   1  11      268.82      258.49      6.59 o 
  -3   1  11      986.45      956.69      9.43 o 
  -1   1  11      134.41      128.94      2.68 o 
   1   1  11      230.43      203.83      3.93 o 
   3   1  11      404.94      380.39      8.03 o 
   5   1  11      181.90      170.35      6.11 o 
   7   1  11        6.70        4.39      3.27 o 
 -10   2  11      253.01      270.54      7.68 o 
  -8   2  11      125.84      104.10      3.71 o 
  -6   2  11      831.67      846.15     27.65 o 
  -4   2  11      417.40      393.75      5.75 o 
  -2   2  11      265.81      266.84      3.39 o 
   0   2  11      215.37      215.97      3.33 o 
   2   2  11       74.42       68.05      2.28 o 
   4   2  11      237.93      228.15      6.89 o 
   6   2  11      217.99      239.44      5.11 o 
   8   2  11       46.76       51.32      4.72 o 
  -9   3  11      160.45      171.59      6.86 o 
  -7   3  11      226.48      215.43      5.82 o 
  -5   3  11     1290.96     1340.27     31.30 o 
  -3   3  11      725.30      706.72     11.87 o 
  -1   3  11     1556.55     1492.21     34.22 o 
   1   3  11      689.75      746.21      7.70 o 
   3   3  11      494.67      476.43      6.05 o 
   5   3  11      832.94      854.56     14.08 o 
   7   3  11       22.84       17.33      3.04 o 
  -8   4  11      108.49      100.21      6.28 o 
  -6   4  11       82.20       71.29      4.81 o 
  -4   4  11      108.92      103.94      5.72 o 
  -2   4  11      254.04      254.96      5.00 o 
   0   4  11      217.84      198.93      4.23 o 
   2   4  11       80.74       86.50      2.82 o 
   4   4  11      225.98      229.32      5.55 o 
   6   4  11       48.56       44.33      3.55 o 
  -7   5  11      138.40      142.87      6.60 o 
  -5   5  11       55.24       48.73      7.81 o 
  -3   5  11      172.40      168.05      6.36 o 
  -1   5  11      430.92      414.07      9.04 o 
   1   5  11      285.84      284.29      5.37 o 
   3   5  11      300.93      310.59      8.22 o 
  -4   6  11       51.06       43.84      4.54 o 
  -5  -5  12      118.56      113.90      5.74 o 
  -3  -5  12      599.43      624.62     10.85 o 
  -1  -5  12      320.92      340.25      7.94 o 
   3  -5  12      207.33      191.98      6.82 o 
  -8  -4  12       78.35       67.90      4.91 o 
  -6  -4  12      100.74       95.42      5.59 o 
  -4  -4  12      134.76      139.56      3.90 o 
  -2  -4  12      176.64      193.65      4.63 o 
   0  -4  12       48.76       43.11      3.82 o 
   2  -4  12      273.94      281.11      7.16 o 
   4  -4  12      243.46      249.10      7.22 o 
  -9  -3  12        2.33        5.07      2.40 o 
  -7  -3  12      238.05      236.25     10.76 o 
  -5  -3  12      169.29      156.90      4.54 o 
  -3  -3  12     1553.79     1612.86     17.12 o 
  -1  -3  12       45.47       43.72      2.77 o 
   1  -3  12      993.36     1001.00     19.37 o 
   3  -3  12      212.51      213.88     11.84 o 
   5  -3  12       17.67       20.19      2.49 o 
 -10  -2  12       46.82       40.19      4.07 o 
  -8  -2  12      915.95      961.53     12.83 o 
  -6  -2  12      108.44      108.11      2.96 o 
  -4  -2  12      884.30      903.42     11.10 o 
  -2  -2  12      213.17      226.63      4.49 o 
   0  -2  12      588.67      576.99     39.58 o 
   2  -2  12      182.19      170.00      3.74 o 
   4  -2  12      142.30      133.30      3.69 o 
   6  -2  12      240.19      248.65      4.98 o 
  -9  -1  12       55.26       61.42      6.29 o 
  -7  -1  12      224.99      227.01     12.13 o 
  -5  -1  12      462.83      461.77      8.31 o 
  -3  -1  12       26.53       30.75      2.64 o 
  -1  -1  12      312.27      317.19      8.91 o 
   1  -1  12      248.33      244.53      8.98 o 
   3  -1  12      688.48      689.73     10.60 o 
   5  -1  12       97.84       98.78      5.19 o 
   7  -1  12       38.52       39.96      2.69 o 
 -10   0  12       57.31       39.89      4.69 o 
  -8   0  12      510.70      468.55     12.76 o 
  -6   0  12      936.68      954.99      9.03 o 
  -4   0  12     1079.57     1054.17      6.84 o 
  -2   0  12       88.24       83.09      3.03 o 
   0   0  12     1574.53     1548.82     21.75 o 
   2   0  12      123.78      126.52      3.51 o 
   4   0  12     1453.29     1462.71     15.17 o 
   6   0  12       25.37       20.72      3.94 o 
  -9   1  12       56.05       56.11      5.23 o 
  -7   1  12      228.50      233.02      6.76 o 
  -5   1  12      466.90      460.99     11.26 o 
  -3   1  12       28.10       31.95      1.84 o 
  -1   1  12      309.34      311.77      7.83 o 
   1   1  12      251.40      244.35      4.39 o 
   3   1  12      698.34      661.60      6.98 o 
   5   1  12       99.48      105.78      5.62 o 
   7   1  12       36.44       34.94      4.43 o 
 -10   2  12       47.22       53.14      5.43 o 
  -8   2  12      925.47      967.31     42.07 o 
  -6   2  12      109.98      107.81      4.37 o 
  -4   2  12      888.40      907.38     20.12 o 
  -2   2  12      208.04      213.35      3.41 o 
   0   2  12      583.36      577.13      5.08 o 
   2   2  12      184.36      169.14      3.75 o 
   4   2  12      144.84      145.75      5.26 o 
   6   2  12      238.25      263.85     24.00 o 
  -9   3  12        1.93       -3.11      4.65 o 
  -7   3  12      240.84      238.33     27.04 o 
  -5   3  12      177.09      171.17      5.90 o 
  -3   3  12     1550.96     1593.10     40.98 o 
  -1   3  12       51.87       42.20      2.71 o 
   1   3  12      975.31      969.25     11.76 o 
   3   3  12      209.43      205.17      6.02 o 
   5   3  12       19.86       25.46      2.40 o 
  -8   4  12       77.98       68.36      6.07 o 
  -6   4  12      102.61      101.25     12.22 o 
  -4   4  12      135.83      138.46     10.20 o 
  -2   4  12      174.35      178.02      6.32 o 
   0   4  12       50.04       41.52      2.79 o 
   2   4  12      268.31      276.36      4.29 o 
   4   4  12      241.97      244.71      4.29 o 
  -5   5  12      117.92      125.71     10.08 o 
  -3   5  12      608.00      574.75     10.67 o 
  -1   5  12      318.88      322.34      8.58 o 
   1   5  12      410.11      396.38      7.92 o 
   3   5  12      200.84      198.29      7.30 o 
  -3  -5  13        2.53       10.95      3.97 o 
  -1  -5  13      860.01      924.78     12.73 o 
   1  -5  13       95.28       96.64      4.86 o 
  -6  -4  13       16.10       12.25      3.52 o 
  -4  -4  13      127.04      113.85      3.83 o 
  -2  -4  13       31.13       39.55      2.88 o 
   0  -4  13       41.28       46.05      2.96 o 
   2  -4  13       90.66       83.76      4.51 o 
  -7  -3  13       95.66       89.12      3.65 o 
  -5  -3  13      895.00      926.09      8.81 o 
  -3  -3  13      145.79      149.62      4.17 o 
  -1  -3  13      206.29      214.54      6.96 o 
   1  -3  13       74.61       76.01      3.21 o 
   3  -3  13      414.04      383.53      8.62 o 
   5  -3  13      177.50      186.47      4.65 o 
  -8  -2  13      662.47      631.75      8.96 o 
  -6  -2  13      247.94      249.53      8.22 o 
  -4  -2  13      881.59      947.08     35.08 o 
  -2  -2  13      566.45      574.84     31.12 o 
   0  -2  13      446.86      463.89     19.80 o 
   2  -2  13      338.76      360.91      8.10 o 
   4  -2  13      130.69      127.76      5.72 o 
   6  -2  13      771.01      840.92     12.87 o 
  -9  -1  13      152.90      160.07     10.37 o 
  -7  -1  13      283.00      293.44     12.67 o 
  -5  -1  13      462.79      493.74     12.62 o 
  -3  -1  13      149.81      156.84      4.04 o 
  -1  -1  13      622.42      635.85     13.46 o 
   1  -1  13       27.52       20.30      2.27 o 
   3  -1  13      796.97      833.08     11.96 o 
   5  -1  13       74.29       75.99      4.95 o 
 -10   0  13      241.52      237.98      8.06 o 
  -8   0  13       83.40       90.97      4.20 o 
  -6   0  13      187.10      185.56      7.11 o 
  -4   0  13      518.80      542.86     14.17 o 
  -2   0  13      453.63      400.86      4.54 o 
   0   0  13      166.51      195.13      4.29 o 
   2   0  13      451.69      456.31      6.00 o 
   4   0  13      242.79      240.21      7.24 o 
   6   0  13      252.08      252.80      7.68 o 
  -9   1  13      153.03      165.41     20.66 o 
  -7   1  13      273.44      292.90     11.87 o 
  -5   1  13      465.10      475.55     15.40 o 
  -3   1  13      150.26      146.29      5.69 o 
  -1   1  13      608.85      598.07      8.25 o 
   1   1  13       27.22       24.02      1.93 o 
   3   1  13      800.34      790.49     14.20 o 
   5   1  13       73.06       72.05      5.14 o 
  -8   2  13      661.99      651.13     11.10 o 
  -6   2  13      239.66      244.90      8.95 o 
  -4   2  13      870.25      922.69     21.44 o 
  -2   2  13      561.56      552.22      9.73 o 
   0   2  13      442.52      446.61      4.79 o 
   2   2  13      338.57      365.48      9.70 o 
   4   2  13      130.19      126.61      4.78 o 
   6   2  13      769.75      883.55     27.96 o 
  -7   3  13       96.92       97.53      9.85 o 
  -5   3  13      900.00      951.16     33.45 o 
  -3   3  13      139.47      159.11      4.61 o 
  -1   3  13      219.66      211.35      4.55 o 
   1   3  13       78.42       66.16      2.59 o 
   3   3  13      416.59      387.96      6.63 o 
   5   3  13      171.94      181.94      9.73 o 
  -6   4  13       17.78        8.95      2.90 o 
  -4   4  13      125.90      112.84     15.93 o 
  -2   4  13       29.79       31.44      4.48 o 
   0   4  13       41.60       40.17      4.51 o 
   2   4  13       89.85       84.67      2.92 o 
  -3   5  13        3.41       -0.84      3.82 o 
  -1   5  13      852.43      879.66     13.43 o 
   1   5  13       93.60      103.63      5.96 o 
  -6  -4  14      196.89      198.53      4.86 o 
  -4  -4  14       42.95       48.65      4.86 o 
  -2  -4  14      286.97      295.87     13.08 o 
   0  -4  14       25.39       29.68      4.37 o 
  -7  -3  14      489.62      497.16      9.67 o 
  -5  -3  14       93.57       89.08      6.93 o 
  -3  -3  14     1198.26     1313.42     10.70 o 
  -1  -3  14       51.23       55.58      3.25 o 
   1  -3  14      238.39      239.98      7.30 o 
   3  -3  14       49.26       38.32      4.41 o 
  -8  -2  14      234.50      248.03      5.61 o 
  -6  -2  14      698.82      717.42      8.24 o 
  -4  -2  14       38.95       36.12      3.04 o 
  -2  -2  14      560.46      571.68     12.52 o 
   0  -2  14      213.65      218.25      5.29 o 
   2  -2  14      380.42      379.07      8.72 o 
   4  -2  14      196.91      180.74      6.97 o 
  -9  -1  14      282.64      303.37      9.60 o 
  -7  -1  14        0.13        3.38      2.24 o 
  -5  -1  14      531.51      519.43     12.35 o 
  -3  -1  14      660.62      686.90     20.66 o 
  -1  -1  14       10.98       12.20      2.50 o 
   1  -1  14      154.31      167.27      4.16 o 
   3  -1  14      293.70      295.81      7.99 o 
   5  -1  14      192.38      208.86      7.38 o 
  -8   0  14        1.48       -1.51      2.23 o 
  -6   0  14      301.51      306.52     10.65 o 
  -4   0  14     1038.36     1011.72      9.31 o 
  -2   0  14        1.05        3.34      2.86 o 
   0   0  14      784.15      776.67     22.34 o 
   2   0  14      104.55      111.20      4.07 o 
   4   0  14      163.11      150.26      6.32 o 
  -9   1  14      273.10      294.70     15.90 o 
  -7   1  14        0.08        0.28      2.35 o 
  -5   1  14      513.70      536.39      9.34 o 
  -3   1  14      652.24      655.98      9.67 o 
  -1   1  14        8.57        9.20      1.91 o 
   1   1  14      152.28      152.13      3.86 o 
   3   1  14      290.60      271.46     10.11 o 
   5   1  14      196.81      183.27      7.14 o 
  -8   2  14      238.73      243.74      6.85 o 
  -6   2  14      695.54      756.84     15.40 o 
  -4   2  14       36.64       40.44      2.69 o 
  -2   2  14      552.98      555.86      9.09 o 
   0   2  14      223.22      220.84      8.70 o 
   2   2  14      374.60      365.59      7.73 o 
   4   2  14      196.52      197.37      3.89 o 
  -7   3  14      495.23      545.90     25.98 o 
  -5   3  14       91.94       99.37      7.39 o 
  -3   3  14     1199.85     1238.90     15.12 o 
  -1   3  14       50.88       54.16      3.15 o 
   1   3  14      249.68      246.83      5.14 o 
   3   3  14       48.81       44.32      2.58 o 
  -6   4  14      190.37      191.23     21.48 o 
  -4   4  14       40.22       40.40      5.26 o 
  -2   4  14      288.88      287.78      8.28 o 
   0   4  14       25.51       21.08      2.82 o 
   2   4  14        3.36        4.46      2.15 o 
  -2  -4  15      164.92      178.50      4.84 o 
  -5  -3  15      152.20      151.79     16.73 o 
  -3  -3  15      516.02      546.11     10.24 o 
  -1  -3  15      353.94      393.46      7.02 o 
  -6  -2  15      373.81      371.19      6.44 o 
  -4  -2  15      506.99      504.97      7.11 o 
  -2  -2  15       92.07      115.02     10.70 o 
   0  -2  15       68.58       69.26      2.72 o 
   2  -2  15        9.43       13.60      3.97 o 
  -7  -1  15      391.64      416.06     14.43 o 
  -5  -1  15       99.37       97.14      3.99 o 
  -3  -1  15      308.34      301.56      9.69 o 
  -1  -1  15       74.93       66.75      2.70 o 
   1  -1  15      340.98      346.03      6.22 o 
   3  -1  15        2.42        1.78      3.74 o 
  -8   0  15        0.24        1.87      2.30 o 
  -6   0  15       31.10       31.96      3.30 o 
  -4   0  15      278.43      293.45      7.61 o 
  -2   0  15      144.52      149.02      4.37 o 
   0   0  15      628.84      647.25     13.74 o 
   2   0  15        1.30        5.48      2.46 o 
   4   0  15      634.02      690.63     12.38 o 
  -7   1  15      396.49      438.23     12.94 o 
  -5   1  15       97.83      104.28      4.63 o 
  -3   1  15      315.36      325.40      5.05 o 
  -1   1  15       78.29       73.91      3.09 o 
   1   1  15      341.00      331.98      8.73 o 
   3   1  15        2.26        2.43      2.62 o 
  -6   2  15      369.93      389.54      5.55 o 
  -4   2  15      494.58      504.75      8.73 o 
  -2   2  15       97.52      103.01      3.23 o 
   0   2  15       66.83       70.56      3.24 o 
   2   2  15        8.47        9.00      2.21 o 
  -5   3  15      155.62      164.48     11.27 o 
  -3   3  15      506.82      512.61     10.58 o 
  -1   3  15      349.18      356.61     11.09 o 
   1   3  15       24.76       23.07      3.13 o 
  -2   4  15      167.17      150.84      6.68 o 
  -3  -3  16       48.54       51.38      3.56 o 
  -1  -3  16      140.39      162.15      8.26 o 
  -6  -2  16       70.32       80.72      3.93 o 
  -4  -2  16      124.27      137.25     10.66 o 
  -2  -2  16       18.94       20.92      2.89 o 
   0  -2  16       66.91       67.51      5.08 o 
  -7  -1  16      141.46      150.08     10.14 o 
  -5  -1  16      227.14      226.48      8.24 o 
  -3  -1  16      199.04      200.62      6.98 o 
  -1  -1  16      424.30      446.34     11.06 o 
   1  -1  16      132.33      122.39      3.35 o 
  -6   0  16        0.86        3.98      2.42 o 
  -4   0  16      291.53      270.45      6.22 o 
  -2   0  16      290.73      296.70      5.00 o 
   0   0  16      120.63      125.98      3.36 o 
   2   0  16      717.88      767.16     16.07 o 
  -7   1  16      142.31      150.99      4.09 o 
  -5   1  16      236.46      245.43      5.45 o 
  -3   1  16      201.03      216.08      4.10 o 
  -1   1  16      426.26      442.56      9.64 o 
   1   1  16      131.23      119.01      3.28 o 
  -6   2  16       72.78       78.73      3.53 o 
  -4   2  16      124.05      132.67      4.40 o 
  -2   2  16       16.68       14.93      3.07 o 
   0   2  16       64.83       72.36      4.03 o 
  -3   3  16       47.75       49.61      5.07 o 
  -1   3  16      142.20      141.60     10.92 o 
  -3  -1  17      382.73      394.10      6.72 o 
  -1  -1  17      316.78      329.80      9.76 o 
  -4   0  17        3.66        2.11      2.91 o 
  -2   0  17       27.39       30.49      2.44 o 
   0   0  17       27.45       29.51      2.53 o 
  -3   1  17      380.98      392.83      5.44 o 
  -1   1  17      323.58      348.92      9.97 o 
                                                 
